# Supplementary material for: Genetic identification of SNP markers and candidate genes associated with sugarcane smut resistance using BSR-Seq
Source: Front Plant Sci. 2022 Oct 13;13:1035266. doi: 10.3389/fpls.2022.1035266 (PMC9608552; doi:10.3389/fpls.2022.1035266)
Supplement: Supplementary file 2 [file DataSheet_2.xlsx]

## Sheet: Table S1
Table S1. A list of PCR primer pairs used in this study
Gene ID	Primer name	Forward primer (5’-3’)	Reverse primer (5’-3’)	Related coefficient	Amplification efficiency (%)
Sspon.01G0050630-2D	CAT1-F/R	GACGAGGAGGTGGACTACTT	ATCTCTTGATGAACCGCTCTTG	0.983	92.07
Sspon.02G0012680-1A	POD-F/R	CAGGAGGACTCGGACAACAT	TTGTAGAGGCGGAAGACGAT	0.97	110.25
Sspon.02G0013640-1A	KUP-F/R	AACGGAAGATGGAGTACGAGAT	CCTGGATGTTGCTGTAGAAGAAG	0.992	115.74
Sspon.02G0015380-2B	BED-ZFP-F/R	GACGACCTGATGATGAACACTT	GCACGGAATGTGATGACCTT	0.956	99.19
Sspon.02G0039370-1B	WRKY53-F/R	TCAAGAACACCAAGAAGAGGAA	TGGCTCCAAGAATCTCCTTC	0.937	111.15
Sspon.02G0001430-4D	MAPK-F/R	CAGAGCCTTATGCGTGTGAA	GTCCTTGTCTTCCTTGTTCCAT	0.992	96.74
Sspon.02G0033090-3D	CIPK-F/R	ATCGGAGAGCAAGCAACAAG	CGCAAATTCTTCGCAACATCTT	0.986	109.77
Sspon.02G0033080-2D	eIF2b-F/R	GGATAGGCGTAGGACCGTTA	ACCCACTTGTTCCCATTTCAG	0.989	102.68
Sspon.02G0033060-3D	CML42-F/R	GGGAGGCATTCAAGGTCTTT	TCGACGTTGCAGATCATCTC	0.993	107.72
Sspon.04G0015180-3C	GLYII21-F/R	CACATTCACTTGTCTGAGATAGCA	TCGGAAAGATGGTGGCAATC	0.978	109.44
Sspon.05G0028560-1T	LRR-RLK-F/R	ACATCAAGTCCACCAACATCCT	GTCCGTCTTCTCCGTCACTT	0.994	115.59
Sspon.05G0016790-2B	PHD-ZFP-F/R	GCTTGTTGACTGTGGAACTG	GCATCCTCTCACCATCATCA	0.986	105.52
Sspon.05G0018860-2B	Raf-like-F/R	GCATAAGGCACTAGAAGCATCA	CACAAGATCCAGAAGCAACCT	0.996	114.83
Sspon.05G0018890-2B	MEKK-F/R	CTTGAACTACCTTCTTGGAGCAT	CATCTGACCGACCTGAACAC	0.997	92.29
Sspon.06G0018940-1A	LOX-F/R	CCTCCGAGAAGCAGTCTTGA	GTGGTGGTCCAGGATGTAGA	0.977	96.42
Sspon.06G0009730-2B	GLYI10-F/R	CTTCGTGTTGGTGACCTTGA	CTTGCTGTATTCTGTGACTCCAT	0.997	102.21
Sspon.07G0015510-1A	ANK-F/R	GAGGTGCTGTCCATGATCTTG	GGAGTCGAACATCAGGATATTGG	0.983	110.06
Sspon.07G0015740-1A	SPI-F/R	GGAGGAAGCCAAGAAGGTG	TGTCTGGGCGACGGTGT	0.999	98.22
Sspon.07G0019440-2C	MYB-F/R	TCATCATCAAGCTCCACCAGAT	TGTGCGTGTTCCAGTAGTTCT	0.991	93.61
Sspon.08G0005110-3C	PAP-F/R	TCTCCTATGTGGTATGCTGTCA	ATGTGCCTCATTGCTGTTGT	0.994	91.31
CA254672	GAPDH-F/R	CACGGCCACTGGAAGCA	TCCTCAGGGTTCCTGATGCC	0.997	98.34

## Sheet: Table S2
Table S2. Smut disease incidence of YT93-159, ROC22, and 51 F1 progenies
Variety/F1 progeny	Total numbers of stalk	Total numbers of diseased stalk	Disease incidence (%)	Disease grade	Resistance
YT93-159	111	2	1.8	1	HR
ROC22	135	68	50.3	8	HS1
1	113	0	0	1	HR
13	60	0	0	1	HR
37	121	0	0	1	HR
39	101	0	0	1	HR
40	103	0	0	1	HR
44	134	0	0	1	HR
65	99	0	0	1	HR
71	126	1	0	1	HR
72	91	0	0	1	HR
89	142	0	0	1	HR
96	103	0	0	1	HR
124	82	0	0	1	HR
148	114	0	0	1	HR
159	110	0	0	1	HR
161	122	0	0	1	HR
171	114	0	0	1	HR
236	136	0	0	1	HR
237	80	0	0	1	HR
258	62	0	0	1	HR
271	90	0	0	1	HR
276	61	0	0	1	HR
329	108	0	0	1	HR
343	109	0	0	1	HR
355	113	0	0	1	HR
379	98	0	0	1	HR
388	121	2	1.65	1	HR
394	92	0	0	1	HR
11	67	65	97.01	9	HS2
58	53	17	32.08	6	S1
61	61	16	26.23	6	S1
63	95	52	54.74	8	S1
82	55	14	25.45	6	S1
84	61	24	39.34	7	S2
91	82	22	26.83	6	S1
94	58	30	51.72	8	HS1
105	61	28	45.9	7	S2
118	64	17	26.56	6	S1
126	57	16	28.07	6	S1
185	61	20	32.79	6	S1
206	58	21	36.21	7	S2
252	97	33	34.02	7	S2
299	76	23	30.26	6	S1
305	65	18	27.69	6	S1
306	50	13	26	6	S1
331	65	17	26.15	6	S1
344	66	18	27.27	6	S1
361	52	21	40.38	7	S2
363	69	18	26.09	6	S1
385	71	54	76.06	9	HS2
391	88	47	53.41	8	HS1
393	68	43	63.24	8	HS1
Notes: HR, highly resistance; S1, susceptible 1; S2, susceptible 2; HS1, highly susceptible 1; HS2, highly susceptible 2.

## Sheet: Table S3
Table S3. The results of gene optimization
Gene ID	Locus	Strand	Site	Original region	Optimize region
Sspon.01G0000060-1A	Chr1A:552319-568227	+	5'	552426-552426	552319-552426
Sspon.01G0000090-1P	Chr1A:666686-782540	+	3'	782463-782463	782463-782540
Sspon.01G0000140-1A	Chr1A:759684-764524	-	3'	759718-759718	759684-759718
Sspon.01G0000140-1A	Chr1A:759684-764524	-	5'	764470-764470	764470-764524
Sspon.01G0000160-1A	Chr1A:801977-804241	-	3'	802131-802131	801977-802131
Sspon.01G0000160-1A	Chr1A:801977-804241	-	5'	804056-804056	804056-804241
Sspon.01G0000170-1A	Chr1A:804591-808943	-	3'	804965-804965	804591-804965
Sspon.01G0000180-1P	Chr1A:818457-949683	+	3'	949553-949553	949553-949683
Sspon.01G0000190-1P	Chr1A:826876-966747	+	3'	966661-966661	966661-966747
Sspon.01G0000220-1A	Chr1A:937127-939287	+	5'	937277-937277	937127-937277
Sspon.01G0000230-1P	Chr1A:39179485-39183315	+	5'	39179586-39179586	39179485-39179586
Sspon.01G0000240-1A	Chr1A:1116958-1127329	-	3'	1117022-1117178	1116958-1117178
Sspon.01G0000320-1P	Chr1A:1257696-1260108	-	3'	1258183-1258183	1257696-1258183
Sspon.01G0000340-1A	Chr1A:1348290-1354443	+	5'	1348446-1348446	1348290-1348446
Sspon.01G0000350-1A	Chr1A:1371867-1407160	-	5'	1406830-1406830	1406830-1407160
Sspon.01G0000420-1A	Chr1A:1742335-1749160	+	3'	1749133-1749133	1749133-1749160
Sspon.01G0000440-1A	Chr1A:1768426-1772035	-	3'	1768863-1768863	1768426-1768863
Sspon.01G0000440-1A	Chr1A:1768426-1772035	-	5'	1772024-1772024	1772024-1772035
Sspon.01G0000520-1A	Chr1A:2006704-2020323	-	3'	2006826-2006826	2006704-2006826
Sspon.01G0000530-1A	Chr1A:2034326-2047842	+	3'	2047299-2047299	2047299-2047842
Sspon.01G0000550-1A	Chr1A:2107889-2117847	-	3'	2108151-2108151	2107889-2108151
Sspon.01G0000630-1A	Chr1A:2259402-2261344	+	3'	2261091-2261212	2261091-2261344
Sspon.01G0000660-1A	Chr1A:2278452-2286131	-	5'	2285781-2286098	2285781-2286131
Sspon.01G0000690-1P	Chr1A:2367990-2369643	-	5'	2369330-2369585	2369330-2369643
Sspon.01G0000710-1A	Chr1A:2401800-2420511	+	5'	2401833-2401982	2401800-2401982
Sspon.01G0000710-1A	Chr1A:2401800-2420511	+	3'	2420091-2420113	2420091-2420511
Sspon.01G0000770-1A	Chr1A:2624712-2633313	+	5'	2624748-2624748	2624712-2624748
Sspon.01G0000830-1A	Chr1A:2827154-2831103	+	3'	2830562-2831021	2830562-2831103
Sspon.01G0000840-1A	Chr1A:2833343-2835049	-	3'	2834388-2834388	2833343-2834388
Sspon.01G0000840-1A	Chr1A:2833343-2835049	-	5'	2834981-2834981	2834981-2835049
Sspon.01G0000900-1A	Chr1A:3063228-3065544	+	5'	3063295-3063295	3063228-3063295
Sspon.01G0000900-1A	Chr1A:3063228-3065544	+	3'	3065287-3065287	3065287-3065544
Sspon.01G0000960-1A	Chr1A:3175499-3178846	+	5'	3175576-3175654	3175499-3175654
Sspon.01G0000970-1A	Chr1A:3179758-3184130	-	3'	3179763-3179763	3179758-3179763
Sspon.01G0000980-1A	Chr1A:3209784-3216719	+	3'	3216455-3216687	3216455-3216719
Sspon.01G0000990-1A	Chr1A:3217549-3219846	-	3'	3217616-3217616	3217549-3217616
Sspon.01G0000990-1A	Chr1A:3217549-3219846	-	5'	3219716-3219716	3219716-3219846
Sspon.01G0001060-1A	Chr1A:3382007-3392050	+	5'	3382143-3382143	3382007-3382143
Sspon.01G0001070-1A	Chr1A:3457039-3466885	+	3'	3466615-3466615	3466615-3466885
Sspon.01G0001190-1A	Chr1A:3749553-3754785	-	3'	3749797-3749797	3749553-3749797
Sspon.01G0001310-1A	Chr1A:4159594-4166032	-	3'	4159802-4159802	4159594-4159802
Sspon.01G0001360-1A	Chr1A:4266141-4270181	+	3'	4269665-4269665	4269665-4270181
Sspon.01G0001420-1A	Chr1A:4386546-4394902	+	5'	4386753-4386753	4386546-4386753
Sspon.01G0001480-1A	Chr1A:4469431-4474503	-	3'	4469565-4469565	4469431-4469565
Sspon.01G0001490-1A	Chr1A:4475838-4480135	+	5'	4475986-4475986	4475838-4475986
Sspon.01G0001490-1A	Chr1A:4475838-4480135	+	3'	4480067-4480067	4480067-4480135
Sspon.01G0001520-1A	Chr1A:4493826-4497064	-	3'	4493959-4493959	4493826-4493959
Sspon.01G0001520-1A	Chr1A:4493826-4497064	-	5'	4496971-4496971	4496971-4497064
Sspon.01G0001540-1A	Chr1A:4516511-4520618	-	3'	4516717-4516717	4516511-4516717
Sspon.01G0001540-1A	Chr1A:4516511-4520618	-	5'	4520546-4520546	4520546-4520618
Sspon.01G0001590-1A	Chr1A:4567084-4568189	+	3'	4568130-4568130	4568130-4568189
Sspon.01G0001660-1A	Chr1A:4865739-4870427	+	5'	4865759-4865759	4865739-4865759
Sspon.01G0001670-1A	Chr1A:4871660-4880020	-	5'	4879863-4880007	4879863-4880020
Sspon.01G0001720-1A	Chr1A:4999868-5004084	-	3'	5000092-5000092	4999868-5000092
Sspon.01G0001720-1A	Chr1A:4999868-5004084	-	5'	5003852-5003852	5003852-5004084
Sspon.01G0001780-1A	Chr1A:5110100-5119946	-	5'	5119820-5119820	5119820-5119946
Sspon.01G0001820-1A	Chr1A:5185355-5193235	+	3'	5193151-5193151	5193151-5193235
Sspon.01G0001870-1A	Chr1A:5485391-5488201	+	3'	5487855-5487855	5487855-5488201
Sspon.01G0001950-1A	Chr1A:5643259-5651654	+	5'	5643384-5643384	5643259-5643384
Sspon.01G0002000-1A	Chr1A:5873237-5874371	-	3'	5873458-5873458	5873237-5873458
Sspon.01G0002160-1A	Chr1A:6091463-6098408	+	5'	6091618-6091618	6091463-6091618
Sspon.01G0002180-1A	Chr1A:6111635-6114065	+	5'	6111853-6111853	6111635-6111853
Sspon.01G0002230-1A	Chr1A:6196904-6201763	+	3'	6201395-6201674	6201395-6201763
Sspon.01G0002530-1A	Chr1A:6779931-6785487	+	3'	6785030-6785030	6785030-6785487
Sspon.01G0002600-1A	Chr1A:6896348-6907597	+	5'	6896441-6896441	6896348-6896441
Sspon.01G0002600-1A	Chr1A:6896348-6907597	+	3'	6907496-6907496	6907496-6907597
Sspon.01G0002620-1A	Chr1A:7027871-7029401	-	3'	7028451-7028451	7027871-7028451
Sspon.01G0002640-1A	Chr1A:7126536-7130142	+	3'	7129839-7129839	7129839-7130142
Sspon.01G0002680-1A	Chr1A:7227362-7230022	-	5'	7229851-7229960	7229851-7230022
Sspon.01G0002740-1P	Chr1A:70879731-70883980	-	3'	70879835-70879835	70879731-70879835
Sspon.01G0002780-1A	Chr1A:7510908-7520810	-	3'	7510957-7511314	7510908-7511314
Sspon.01G0002810-1A	Chr1A:7616205-7618762	+	5'	7616272-7616272	7616205-7616272
Sspon.01G0003000-1A	Chr1A:8073848-8075935	-	5'	8075674-8075674	8075674-8075935
Sspon.01G0003090-1A	Chr1A:8366926-8390989	+	3'	8390785-8390785	8390785-8390989
Sspon.01G0003110-1A	Chr1A:8413963-8416054	+	5'	8414054-8414070	8413963-8414070
Sspon.01G0003140-1A	Chr1A:8483549-8491701	+	3'	8491511-8491558	8491511-8491701
Sspon.01G0003180-1A	Chr1A:8752461-8757073	+	5'	8752549-8752549	8752461-8752549
Sspon.01G0003280-1A	Chr1A:8947087-9013380	+	3'	9012775-9013283	9012775-9013380
Sspon.01G0003310-1P	Chr1A:9961943-9967113	-	5'	9966954-9967066	9966954-9967113
Sspon.01G0003340-1A	Chr1A:9186723-9191014	+	5'	9187131-9187131	9186723-9187131
Sspon.01G0003420-1A	Chr1A:9292989-9395610	-	5'	9395392-9395392	9395392-9395610
Sspon.01G0003440-1A	Chr1A:9407807-9411799	+	3'	9411552-9411552	9411552-9411799
Sspon.01G0003630-1A	Chr1A:10115894-10120339	+	5'	10116182-10116182	10115894-10116182
Sspon.01G0003640-1A	Chr1A:10144099-10152297	+	5'	10144162-10144162	10144099-10144162
Sspon.01G0003640-1A	Chr1A:10144099-10152297	+	3'	10152272-10152272	10152272-10152297
Sspon.01G0003650-1A	Chr1A:10172058-10174069	+	3'	10173289-10173289	10173289-10174069
Sspon.01G0003710-1A	Chr1A:10415864-10424527	-	3'	10416020-10416020	10415864-10416020
Sspon.01G0003740-1A	Chr1A:10623390-10627450	-	5'	10626862-10626862	10626862-10627450
Sspon.01G0003760-1A	Chr1A:10629716-10639032	+	5'	10629717-10629717	10629716-10629717
Sspon.01G0003810-1A	Chr1A:10735438-10737749	-	3'	10735633-10735633	10735438-10735633
Sspon.01G0003810-1A	Chr1A:10735438-10737749	-	5'	10737720-10737720	10737720-10737749
Sspon.01G0003840-1A	Chr1A:10781695-10785448	+	3'	10785107-10785316	10785107-10785448
Sspon.01G0003920-1A	Chr1A:10926962-10942243	+	5'	10927138-10927138	10926962-10927138
Sspon.01G0003950-1A	Chr1A:10963301-10969568	+	5'	10963305-10963305	10963301-10963305
Sspon.01G0003960-1A	Chr1A:10998783-11004850	+	3'	11004724-11004724	11004724-11004850
Sspon.01G0004010-1A	Chr1A:11141434-11145401	+	3'	11145172-11145172	11145172-11145401
Sspon.01G0004050-1A	Chr1A:11228357-11231152	-	3'	11228997-11228997	11228357-11228997
Sspon.01G0004050-1A	Chr1A:11228357-11231152	-	5'	11230942-11230942	11230942-11231152
Sspon.01G0004190-1A	Chr1A:11478164-11479168	+	3'	11479135-11479135	11479135-11479168
Sspon.01G0004250-1A	Chr1A:11631257-11633320	-	3'	11631447-11631447	11631257-11631447
Sspon.01G0004250-1A	Chr1A:11631257-11633320	-	5'	11633165-11633165	11633165-11633320
Sspon.01G0004270-1A	Chr1A:11639010-11645416	-	3'	11639400-11639400	11639010-11639400
Sspon.01G0004340-1A	Chr1A:11717717-11723639	-	3'	11717839-11717839	11717717-11717839
Sspon.01G0004340-1A	Chr1A:11717717-11723639	-	5'	11723438-11723630	11723438-11723639
Sspon.01G0004630-1A	Chr1A:12362301-12369298	+	3'	12369077-12369077	12369077-12369298
Sspon.01G0004640-1A	Chr1A:12369433-12371336	+	3'	12370988-12370988	12370988-12371336
Sspon.01G0004690-1A	Chr1A:12603327-12605097	-	3'	12603430-12603430	12603327-12603430
Sspon.01G0004690-1A	Chr1A:12603327-12605097	-	5'	12605020-12605020	12605020-12605097
Sspon.01G0004860-1A	Chr1A:13192465-13197748	-	3'	13192610-13192610	13192465-13192610
Sspon.01G0004860-1A	Chr1A:13192465-13197748	-	5'	13197736-13197736	13197736-13197748
Sspon.01G0004900-1A	Chr1A:13275780-13285039	-	3'	13276245-13276245	13275780-13276245
Sspon.01G0005010-1A	Chr1A:13345317-13350803	-	5'	13349968-13350410	13349968-13350803
Sspon.01G0005020-1A	Chr1A:13351958-13357570	-	5'	13357480-13357480	13357480-13357570
Sspon.01G0005100-1A	Chr1A:13503165-13508370	-	3'	13503222-13503376	13503165-13503376
Sspon.01G0005100-1A	Chr1A:13503165-13508370	-	5'	13508183-13508316	13508183-13508370
Sspon.01G0005190-1A	Chr1A:13938822-13946541	-	5'	13946462-13946462	13946462-13946541
Sspon.01G0005220-1A	Chr1A:14068260-14079662	-	3'	14068334-14068334	14068260-14068334
Sspon.01G0005260-1A	Chr1A:14306484-14308274	+	5'	14306578-14306578	14306484-14306578
Sspon.01G0005260-1A	Chr1A:14306484-14308274	+	3'	14307483-14307483	14307483-14308274
Sspon.01G0005400-1A	Chr1A:14551128-14562625	+	5'	14551143-14551143	14551128-14551143
Sspon.01G0005410-1A	Chr1A:14563662-14567089	+	5'	14563761-14563761	14563662-14563761
Sspon.01G0005430-1A	Chr1A:14577373-14578688	-	3'	14578115-14578115	14577373-14578115
Sspon.01G0005430-1A	Chr1A:14577373-14578688	-	5'	14578615-14578615	14578615-14578688
Sspon.01G0005540-1A	Chr1A:14660174-14673459	-	3'	14660409-14660409	14660174-14660409
Sspon.01G0005550-1A	Chr1A:14675003-14677810	-	3'	14675192-14675192	14675003-14675192
Sspon.01G0005570-1A	Chr1A:14718037-14754272	-	3'	14718354-14718354	14718037-14718354
Sspon.01G0005620-1A	Chr1A:14804886-14810499	-	3'	14805236-14805236	14804886-14805236
Sspon.01G0005690-1A	Chr1A:14920475-14927253	-	5'	14927168-14927243	14927168-14927253
Sspon.01G0005700-1A	Chr1A:14928293-14935448	+	5'	14928497-14928497	14928293-14928497
Sspon.01G0005810-1A	Chr1A:15188001-15193686	+	3'	15193233-15193639	15193233-15193686
Sspon.01G0005880-1A	Chr1A:15307529-15310181	-	3'	15307713-15307713	15307529-15307713
Sspon.01G0005990-1A	Chr1A:15573816-15585398	-	5'	15585215-15585339	15585215-15585398
Sspon.01G0006020-1P	Chr1A:15780325-15784829	-	3'	15780392-15780485	15780325-15780485
Sspon.01G0006020-1P	Chr1A:15780325-15784829	-	5'	15784450-15784802	15784450-15784829
Sspon.01G0006030-1A	Chr1A:15810664-15820371	-	3'	15810795-15810795	15810664-15810795
Sspon.01G0006070-1A	Chr1A:15925236-15934614	-	3'	15925485-15925485	15925236-15925485
Sspon.01G0006070-1A	Chr1A:15925236-15934614	-	5'	15934352-15934352	15934352-15934614
Sspon.01G0006180-1A	Chr1A:16044180-16047104	+	5'	16044484-16044484	16044180-16044484
Sspon.01G0006190-1A	Chr1A:16052912-16057433	+	3'	16057047-16057141	16057047-16057433
Sspon.01G0006210-1A	Chr1A:16052308-16087855	-	5'	16087168-16087168	16087168-16087855
Sspon.01G0006220-1A	Chr1A:16097677-16101481	+	5'	16097684-16097755	16097677-16097755
Sspon.01G0006220-1A	Chr1A:16097677-16101481	+	3'	16101147-16101341	16101147-16101481
Sspon.01G0006230-1A	Chr1A:16144266-16150290	+	5'	16144268-16144390	16144266-16144390
Sspon.01G0006230-1A	Chr1A:16144266-16150290	+	3'	16150269-16150269	16150269-16150290
Sspon.01G0006240-1A	Chr1A:16194234-16200182	+	3'	16199863-16199863	16199863-16200182
Sspon.01G0006260-1P	Chr1A:16214066-16217892	-	5'	16217680-16217835	16217680-16217892
Sspon.01G0006380-1A	Chr1A:16804993-16833065	+	3'	16832782-16832994	16832782-16833065
Sspon.01G0006400-1A	Chr1A:16940302-16956084	+	5'	16940458-16940471	16940302-16940471
Sspon.01G0006410-1A	Chr1A:16971648-16975765	+	5'	16971657-16972647	16971648-16972647
Sspon.01G0006430-1A	Chr1A:16980474-16982871	-	5'	16982578-16982770	16982578-16982871
Sspon.01G0006520-1A	Chr1A:17174845-17180164	+	3'	17179965-17180083	17179965-17180164
Sspon.01G0006570-1A	Chr1A:17303987-17311239	-	3'	17304133-17304133	17303987-17304133
Sspon.01G0006640-1A	Chr1A:17454908-17459019	-	5'	17458920-17459014	17458920-17459019
Sspon.01G0006720-1P	Chr1A:17731774-17777683	-	5'	17777278-17777278	17777278-17777683
Sspon.01G0006750-1A	Chr1A:17930062-17945867	-	3'	17930246-17930246	17930062-17930246
Sspon.01G0006750-1A	Chr1A:17930062-17945867	-	5'	17945830-17945830	17945830-17945867
Sspon.01G0006850-1A	Chr1A:18308049-18313679	+	5'	18308091-18308197	18308049-18308197
Sspon.01G0006850-1A	Chr1A:18308049-18313679	+	3'	18313214-18313214	18313214-18313679
Sspon.01G0006860-1A	Chr1A:18351157-18359834	-	3'	18351158-18351158	18351157-18351158
Sspon.01G0006860-1A	Chr1A:18351157-18359834	-	5'	18359609-18359609	18359609-18359834
Sspon.01G0006900-1A	Chr1A:18420126-18425209	-	5'	18425069-18425069	18425069-18425209
Sspon.01G0006930-1A	Chr1A:18527647-18532104	+	5'	18527881-18527881	18527647-18527881
Sspon.01G0007010-1A	Chr1A:18935919-18946080	+	3'	18945810-18945810	18945810-18946080
Sspon.01G0007130-1A	Chr1A:19380884-19384354	+	5'	19380999-19380999	19380884-19380999
Sspon.01G0007200-1A	Chr1A:19444953-19448493	+	5'	19445042-19445042	19444953-19445042
Sspon.01G0007200-1A	Chr1A:19444953-19448493	+	3'	19448310-19448310	19448310-19448493
Sspon.01G0007210-1A	Chr1A:19501786-19533344	+	5'	19501838-19502073	19501786-19502073
Sspon.01G0007320-1A	Chr1A:19928254-19930603	+	5'	19928269-19928269	19928254-19928269
Sspon.01G0007320-1A	Chr1A:19928254-19930603	+	3'	19930468-19930468	19930468-19930603
Sspon.01G0007430-1A	Chr1A:20626366-20632276	+	5'	20626456-20626456	20626366-20626456
Sspon.01G0007430-1A	Chr1A:20626366-20632276	+	3'	20632145-20632145	20632145-20632276
Sspon.01G0007510-1A	Chr1A:20781985-20785277	-	3'	20782516-20782516	20781985-20782516
Sspon.01G0007520-1A	Chr1A:20788008-20792372	-	3'	20788248-20788248	20788008-20788248
Sspon.01G0007520-1A	Chr1A:20788008-20792372	-	5'	20792021-20792021	20792021-20792372
Sspon.01G0007580-1A	Chr1A:21030322-21034077	-	3'	21032597-21032597	21030322-21032597
Sspon.01G0007580-1A	Chr1A:21030322-21034077	-	5'	21033658-21033658	21033658-21034077
Sspon.01G0007600-1A	Chr1A:21116833-21120748	-	3'	21117013-21117013	21116833-21117013
Sspon.01G0007640-1A	Chr1A:21177302-21181540	+	5'	21177400-21177400	21177302-21177400
Sspon.01G0007660-1A	Chr1A:21197167-21203743	+	3'	21203612-21203612	21203612-21203743
Sspon.01G0007670-1A	Chr1A:21234203-21235978	+	3'	21235635-21235915	21235635-21235978
Sspon.01G0007720-1A	Chr1A:21395542-21401093	+	3'	21400604-21401023	21400604-21401093
Sspon.01G0007730-1A	Chr1A:21401586-21405037	+	5'	21401631-21401731	21401586-21401731
Sspon.01G0007780-1A	Chr1A:21622468-21623462	-	3'	21622659-21622659	21622468-21622659
Sspon.01G0007850-1A	Chr1A:21844049-21849595	+	5'	21844120-21844281	21844049-21844281
Sspon.01G0007870-1A	Chr1A:21898400-21901844	+	5'	21898641-21898641	21898400-21898641
Sspon.01G0007900-1A	Chr1A:21943473-21946774	+	3'	21946474-21946474	21946474-21946774
Sspon.01G0008060-1A	Chr1A:22452649-22456797	+	3'	22456730-22456730	22456730-22456797
Sspon.01G0008220-1A	Chr1A:23042368-23044303	-	5'	23044212-23044267	23044212-23044303
Sspon.01G0008310-1A	Chr1A:23152760-23162965	-	5'	23162811-23162811	23162811-23162965
Sspon.01G0008330-1A	Chr1A:23207103-23214146	+	3'	23213454-23213454	23213454-23214146
Sspon.01G0008440-1A	Chr1A:23537639-23542506	-	3'	23537982-23537982	23537639-23537982
Sspon.01G0008590-1P	Chr1A:23981825-23987092	+	5'	23981885-23982083	23981825-23982083
Sspon.01G0008620-1A	Chr1A:23931223-23936280	-	3'	23931256-23931256	23931223-23931256
Sspon.01G0008680-1A	Chr1A:24233501-24248756	-	5'	24248653-24248653	24248653-24248756
Sspon.01G0008800-1A	Chr1A:24447516-24450890	-	5'	24450784-24450784	24450784-24450890
Sspon.01G0008830-1A	Chr1A:24565621-24570332	-	3'	24565647-24565647	24565621-24565647
Sspon.01G0008850-1A	Chr1A:24608895-24612309	+	5'	24609351-24609351	24608895-24609351
Sspon.01G0008850-1A	Chr1A:24608895-24612309	+	3'	24611791-24612043	24611791-24612309
Sspon.01G0008920-1A	Chr1A:24917944-24930393	+	5'	24917988-24918046	24917944-24918046
Sspon.01G0008960-1A	Chr1A:24977211-24988092	-	3'	24977556-24977556	24977211-24977556
Sspon.01G0009040-1A	Chr1A:25159710-25171838	-	5'	25171612-25171612	25171612-25171838
Sspon.01G0009160-1A	Chr1A:25801184-25827949	-	3'	25801200-25801200	25801184-25801200
Sspon.01G0009230-1A	Chr1A:25480197-25483645	+	5'	25480418-25480418	25480197-25480418
Sspon.01G0009320-1A	Chr1A:26608706-26619739	-	3'	26609158-26609205	26608706-26609205
Sspon.01G0009400-1A	Chr1A:26794687-26800976	+	3'	26800941-26800941	26800941-26800976
Sspon.01G0009450-1A	Chr1A:26893215-26895884	-	3'	26893318-26893318	26893215-26893318
Sspon.01G0009460-1A	Chr1A:26912202-26917826	+	5'	26912439-26912513	26912202-26912513
Sspon.01G0009500-1A	Chr1A:27032103-27036876	+	5'	27032158-27032158	27032103-27032158
Sspon.01G0009530-1A	Chr1A:26921302-27136664	+	3'	27136514-27136514	27136514-27136664
Sspon.01G0009560-1A	Chr1A:27149405-27154486	-	3'	27149758-27149758	27149405-27149758
Sspon.01G0009570-1A	Chr1A:27188530-27191466	-	5'	27191306-27191455	27191306-27191466
Sspon.01G0009590-1A	Chr1A:27220948-27238208	-	3'	27220984-27221520	27220948-27221520
Sspon.01G0009590-1A	Chr1A:27220948-27238208	-	5'	27238131-27238131	27238131-27238208
Sspon.01G0009650-1A	Chr1A:27362990-27368808	+	3'	27368739-27368739	27368739-27368808
Sspon.01G0009830-1A	Chr1A:27853654-27856887	+	3'	27856618-27856618	27856618-27856887
Sspon.01G0009990-1A	Chr1A:28092432-28096542	-	5'	28096428-28096428	28096428-28096542
Sspon.01G0010000-1A	Chr1A:28100654-28104128	-	5'	28103788-28104074	28103788-28104128
Sspon.01G0010020-1A	Chr1A:28146241-28153727	-	3'	28146292-28146292	28146241-28146292
Sspon.01G0010020-1A	Chr1A:28146241-28153727	-	5'	28153569-28153569	28153569-28153727
Sspon.01G0010090-1A	Chr1A:28311383-28317524	-	3'	28311584-28311584	28311383-28311584
Sspon.01G0010120-1A	Chr1A:28338279-28343713	-	3'	28338457-28338457	28338279-28338457
Sspon.01G0010140-1A	Chr1A:28364363-28373119	-	3'	28364461-28364637	28364363-28364637
Sspon.01G0010250-1A	Chr1A:28833582-28837985	-	3'	28833596-28833865	28833582-28833865
Sspon.01G0010260-1A	Chr1A:28826972-28845260	-	5'	28845133-28845133	28845133-28845260
Sspon.01G0010370-1A	Chr1A:28985183-28993843	+	5'	28985214-28985272	28985183-28985272
Sspon.01G0010380-1A	Chr1A:29003206-29012782	-	3'	29003398-29003398	29003206-29003398
Sspon.01G0010380-1A	Chr1A:29003206-29012782	-	5'	29012647-29012647	29012647-29012782
Sspon.01G0010400-1A	Chr1A:29023021-29028262	+	5'	29023357-29023464	29023021-29023464
Sspon.01G0010400-1A	Chr1A:29023021-29028262	+	3'	29028007-29028007	29028007-29028262
Sspon.01G0010410-1A	Chr1A:29149215-29152494	-	3'	29149424-29149424	29149215-29149424
Sspon.01G0010410-1A	Chr1A:29149215-29152494	-	5'	29152334-29152334	29152334-29152494
Sspon.01G0010430-1A	Chr1A:29193296-29195912	+	3'	29195701-29195701	29195701-29195912
Sspon.01G0010440-1A	Chr1A:29229150-29234396	-	3'	29229249-29229249	29229150-29229249
Sspon.01G0010440-1A	Chr1A:29229150-29234396	-	5'	29234188-29234188	29234188-29234396
Sspon.01G0010480-1A	Chr1A:29274844-29277877	-	3'	29275209-29275209	29274844-29275209
Sspon.01G0010480-1A	Chr1A:29274844-29277877	-	5'	29277801-29277801	29277801-29277877
Sspon.01G0010490-1A	Chr1A:29303873-29312948	+	5'	29303949-29303949	29303873-29303949
Sspon.01G0010600-1A	Chr1A:29563834-29566330	+	3'	29566214-29566214	29566214-29566330
Sspon.01G0010660-1A	Chr1A:29658028-29666660	+	5'	29658650-29658650	29658028-29658650
Sspon.01G0010670-1A	Chr1A:29710116-29715123	+	3'	29714777-29714777	29714777-29715123
Sspon.01G0010680-1A	Chr1A:29717855-29720389	-	3'	29717964-29717964	29717855-29717964
Sspon.01G0010690-1A	Chr1A:29740252-29743067	-	5'	29742715-29742715	29742715-29743067
Sspon.01G0010700-1A	Chr1A:29750677-29755931	+	5'	29750694-29750901	29750677-29750901
Sspon.01G0010730-1A	Chr1A:29812926-29823716	-	5'	29823576-29823576	29823576-29823716
Sspon.01G0010770-1A	Chr1A:29866692-29871080	+	5'	29866738-29866738	29866692-29866738
Sspon.01G0010780-1A	Chr1A:29886523-29888641	-	5'	29888540-29888540	29888540-29888641
Sspon.01G0010940-1A	Chr1A:30239217-30242624	+	3'	30242336-30242336	30242336-30242624
Sspon.01G0011040-1A	Chr1A:30455861-30473183	-	3'	30456006-30456006	30455861-30456006
Sspon.01G0011070-1A	Chr1A:30484561-30488751	-	3'	30484702-30484704	30484561-30484704
Sspon.01G0011100-1A	Chr1A:30574814-30577396	-	5'	30577263-30577263	30577263-30577396
Sspon.01G0011110-1A	Chr1A:30623121-30624537	+	5'	30623341-30623341	30623121-30623341
Sspon.01G0011110-1A	Chr1A:30623121-30624537	+	3'	30623811-30623811	30623811-30624537
Sspon.01G0011140-1A	Chr1A:30722141-30724044	+	5'	30722185-30722185	30722141-30722185
Sspon.01G0011270-1A	Chr1A:30867379-30949868	+	3'	30949474-30949675	30949474-30949868
Sspon.01G0011290-1A	Chr1A:30975310-30980812	-	5'	30980544-30980643	30980544-30980812
Sspon.01G0011360-1A	Chr1A:31080838-31085238	-	3'	31081020-31081020	31080838-31081020
Sspon.01G0011390-1A	Chr1A:31106918-31111814	+	3'	31111394-31111394	31111394-31111814
Sspon.01G0011430-1A	Chr1A:31212159-31215839	-	3'	31212435-31212435	31212159-31212435
Sspon.01G0011470-1A	Chr1A:31389619-31392700	+	3'	31392308-31392691	31392308-31392700
Sspon.01G0011550-1A	Chr1A:31464285-31469771	-	5'	31469720-31469720	31469720-31469771
Sspon.01G0011690-1A	Chr1A:31818579-31825142	-	3'	31818808-31818808	31818579-31818808
Sspon.01G0011690-1P	Chr1A:31972001-31979523	+	3'	31978872-31978872	31978872-31979523
Sspon.01G0011790-1A	Chr1A:31890082-31929614	-	5'	31929108-31929108	31929108-31929614
Sspon.01G0011870-1A	Chr1A:32264236-32271443	+	5'	32264278-32264670	32264236-32264670
Sspon.01G0012060-1A	Chr1A:32940997-32946058	+	3'	32945712-32946005	32945712-32946058
Sspon.01G0012070-1A	Chr1A:32957869-32963745	-	5'	32963548-32963548	32963548-32963745
Sspon.01G0012140-1A	Chr1A:33196069-33199887	-	5'	33199852-33199852	33199852-33199887
Sspon.01G0012230-1A	Chr1A:33356750-33359802	-	3'	33356918-33356918	33356750-33356918
Sspon.01G0012230-1A	Chr1A:33356750-33359802	-	5'	33359586-33359586	33359586-33359802
Sspon.01G0012250-1A	Chr1A:33392031-33397228	-	5'	33396993-33396993	33396993-33397228
Sspon.01G0012300-1A	Chr1A:33444493-33449603	+	5'	33444587-33444665	33444493-33444665
Sspon.01G0012300-1A	Chr1A:33444493-33449603	+	3'	33449250-33449250	33449250-33449603
Sspon.01G0012400-1A	Chr1A:33682753-33685498	-	5'	33685401-33685475	33685401-33685498
Sspon.01G0012460-1A	Chr1A:33765013-33767607	-	3'	33766176-33766176	33765013-33766176
Sspon.01G0012470-1A	Chr1A:33827657-33830995	+	3'	33830539-33830658	33830539-33830995
Sspon.01G0012480-1A	Chr1A:33883559-33888638	+	3'	33888271-33888271	33888271-33888638
Sspon.01G0012490-1A	Chr1A:33891593-33896626	+	5'	33892047-33892047	33891593-33892047
Sspon.01G0012500-1A	Chr1A:33930909-33936967	-	3'	33931313-33931313	33930909-33931313
Sspon.01G0012500-1A	Chr1A:33930909-33936967	-	5'	33936913-33936913	33936913-33936967
Sspon.01G0012550-1A	Chr1A:34012289-34017824	-	3'	34012590-34012590	34012289-34012590
Sspon.01G0012580-1A	Chr1A:34096348-34103727	+	5'	34096385-34096385	34096348-34096385
Sspon.01G0012590-1A	Chr1A:34107531-34113470	+	5'	34107630-34107753	34107531-34107753
Sspon.01G0012640-1A	Chr1A:34167344-34179785	+	5'	34167455-34167455	34167344-34167455
Sspon.01G0012670-1A	Chr1A:34263283-34272171	+	3'	34271890-34271890	34271890-34272171
Sspon.01G0012760-1A	Chr1A:34478482-34491134	-	5'	34490886-34490928	34490886-34491134
Sspon.01G0012880-1A	Chr1A:34735726-34737295	-	5'	34737200-34737290	34737200-34737295
Sspon.01G0012910-1A	Chr1A:34791704-34796227	-	5'	34795775-34795783	34795775-34796227
Sspon.01G0012940-1A	Chr1A:34877755-34879057	-	3'	34877819-34877819	34877755-34877819
Sspon.01G0012970-1A	Chr1A:35084870-35086469	+	5'	35085141-35085143	35084870-35085143
Sspon.01G0012970-1A	Chr1A:35084870-35086469	+	3'	35085519-35085766	35085519-35086469
Sspon.01G0012990-1A	Chr1A:35093701-35101952	-	3'	35094203-35094439	35093701-35094439
Sspon.01G0013010-1A	Chr1A:35252023-35270930	+	5'	35252264-35252264	35252023-35252264
Sspon.01G0013080-1A	Chr1A:35687809-35695438	-	3'	35687880-35687880	35687809-35687880
Sspon.01G0013100-1A	Chr1A:35782415-35786835	+	3'	35786648-35786648	35786648-35786835
Sspon.01G0013120-1A	Chr1A:35804152-35814386	+	5'	35804214-35804214	35804152-35804214
Sspon.01G0013150-1A	Chr1A:35824307-35854617	+	3'	35854395-35854395	35854395-35854617
Sspon.01G0013240-1A	Chr1A:36330795-36334046	+	3'	36333904-36333904	36333904-36334046
Sspon.01G0013240-1P	Chr1A:114168467-114172561	+	5'	114168632-114168632	114168467-114168632
Sspon.01G0013240-1P	Chr1A:114168467-114172561	+	3'	114172226-114172226	114172226-114172561
Sspon.01G0013270-1P	Chr1A:114179125-114186881	-	3'	114179232-114179232	114179125-114179232
Sspon.01G0013360-1A	Chr1A:36521486-36534089	-	5'	36533827-36533873	36533827-36534089
Sspon.01G0013360-1T	Chr1A:36426364-36522496	-	5'	36522401-36522447	36522401-36522496
Sspon.01G0013440-1A	Chr1A:36784067-36786672	-	3'	36784123-36784123	36784067-36784123
Sspon.01G0013490-1A	Chr1A:36946422-36948308	-	3'	36946486-36946486	36946422-36946486
Sspon.01G0013670-1A	Chr1A:37692914-37696725	-	3'	37694670-37694670	37692914-37694670
Sspon.01G0013670-1A	Chr1A:37692914-37696725	-	5'	37696715-37696715	37696715-37696725
Sspon.01G0013770-1A	Chr1A:37959289-37963679	+	3'	37963627-37963627	37963627-37963679
Sspon.01G0013800-1P	Chr1A:38008682-38014332	-	3'	38008859-38008859	38008682-38008859
Sspon.01G0013800-1P	Chr1A:38008682-38014332	-	5'	38014293-38014293	38014293-38014332
Sspon.01G0013830-1A	Chr1A:38117474-38121385	-	3'	38117839-38117839	38117474-38117839
Sspon.01G0013840-1A	Chr1A:38224064-38227976	+	5'	38224163-38224163	38224064-38224163
Sspon.01G0013840-1A	Chr1A:38224064-38227976	+	3'	38227616-38227616	38227616-38227976
Sspon.01G0013860-1A	Chr1A:38233883-38241267	+	5'	38234058-38234121	38233883-38234121
Sspon.01G0013920-1A	Chr1A:38451219-38454395	+	5'	38451511-38451511	38451219-38451511
Sspon.01G0013920-1A	Chr1A:38451219-38454395	+	3'	38454214-38454214	38454214-38454395
Sspon.01G0013970-1A	Chr1A:38525656-38530833	+	3'	38530572-38530783	38530572-38530833
Sspon.01G0014000-1A	Chr1A:38659194-38661636	+	3'	38661442-38661627	38661442-38661636
Sspon.01G0014090-1A	Chr1A:39003728-39006293	-	5'	39005767-39006161	39005767-39006293
Sspon.01G0014110-1A	Chr1A:39080603-39086565	+	5'	39080698-39080776	39080603-39080776
Sspon.01G0014110-1A	Chr1A:39080603-39086565	+	3'	39086198-39086251	39086198-39086565
Sspon.01G0014160-1A	Chr1A:39555085-39556671	-	5'	39556592-39556657	39556592-39556671
Sspon.01G0014170-1A	Chr1A:39576616-39579509	+	3'	39578960-39578960	39578960-39579509
Sspon.01G0014210-1A	Chr1A:39770688-39786700	+	5'	39770735-39770798	39770688-39770798
Sspon.01G0014230-1A	Chr1A:39789681-39800633	-	5'	39800348-39800348	39800348-39800633
Sspon.01G0014240-1A	Chr1A:39801594-39813130	-	3'	39801750-39801750	39801594-39801750
Sspon.01G0014240-1A	Chr1A:39801594-39813130	-	5'	39812994-39812994	39812994-39813130
Sspon.01G0014260-1T	Chr1A:39876008-39912869	-	5'	39912747-39912747	39912747-39912869
Sspon.01G0014300-1A	Chr1A:40293159-40296275	+	5'	40293351-40293351	40293159-40293351
Sspon.01G0014300-1A	Chr1A:40293159-40296275	+	3'	40296268-40296268	40296268-40296275
Sspon.01G0014360-1A	Chr1A:40554010-40764711	+	5'	40554025-40554089	40554010-40554089
Sspon.01G0014390-1T	Chr1A:40661974-40676735	-	5'	40676634-40676634	40676634-40676735
Sspon.01G0014420-1A	Chr1A:40749429-40754245	+	5'	40749694-40749694	40749429-40749694
Sspon.01G0014420-1A	Chr1A:40749429-40754245	+	3'	40754038-40754038	40754038-40754245
Sspon.01G0014450-1A	Chr1A:40964194-40969838	+	5'	40964238-40964374	40964194-40964374
Sspon.01G0014450-1A	Chr1A:40964194-40969838	+	3'	40969508-40969793	40969508-40969838
Sspon.01G0014480-1A	Chr1A:41420543-41428526	+	5'	41420602-41420602	41420543-41420602
Sspon.01G0014480-1A	Chr1A:41420543-41428526	+	3'	41428485-41428485	41428485-41428526
Sspon.01G0014510-1A	Chr1A:41444762-41450478	-	3'	41444997-41445348	41444762-41445348
Sspon.01G0014540-1A	Chr1A:41674467-41679721	+	3'	41679358-41679659	41679358-41679721
Sspon.01G0014550-1A	Chr1A:41687212-41689300	+	5'	41687284-41687284	41687212-41687284
Sspon.01G0014550-1A	Chr1A:41687212-41689300	+	3'	41689060-41689060	41689060-41689300
Sspon.01G0014590-1A	Chr1A:42150412-42153164	+	5'	42150591-42150591	42150412-42150591
Sspon.01G0014590-1A	Chr1A:42150412-42153164	+	3'	42152856-42152856	42152856-42153164
Sspon.01G0014780-1A	Chr1A:42566676-42570396	+	3'	42570262-42570262	42570262-42570396
Sspon.01G0014890-1A	Chr1A:42675283-42711021	-	5'	42710862-42710862	42710862-42711021
Sspon.01G0014900-1A	Chr1A:42722689-42724182	-	5'	42724113-42724113	42724113-42724182
Sspon.01G0014970-1A	Chr1A:42920705-42927381	+	5'	42921988-42924775	42920705-42924775
Sspon.01G0014970-1A	Chr1A:42920705-42927381	+	3'	42927038-42927294	42927038-42927381
Sspon.01G0015050-1A	Chr1A:43065385-43069293	+	5'	43065439-43065439	43065385-43065439
Sspon.01G0015060-1A	Chr1A:43122124-43124658	+	5'	43122412-43122412	43122124-43122412
Sspon.01G0015070-1A	Chr1A:43127267-43129548	+	5'	43127272-43127272	43127267-43127272
Sspon.01G0015070-1A	Chr1A:43127267-43129548	+	3'	43129365-43129384	43129365-43129548
Sspon.01G0015100-1A	Chr1A:43464005-43465527	-	3'	43464279-43464279	43464005-43464279
Sspon.01G0015100-1A	Chr1A:43464005-43465527	-	5'	43465177-43465261	43465177-43465527
Sspon.01G0015140-1A	Chr1A:43614008-43616988	-	3'	43614124-43614124	43614008-43614124
Sspon.01G0015190-1A	Chr1A:43985698-43991220	-	5'	43991045-43991045	43991045-43991220
Sspon.01G0015210-1A	Chr1A:44184452-44185502	-	3'	44184486-44184834	44184452-44184834
Sspon.01G0015210-1A	Chr1A:44184452-44185502	-	5'	44185402-44185402	44185402-44185502
Sspon.01G0015220-1A	Chr1A:44191445-44194874	-	5'	44194790-44194790	44194790-44194874
Sspon.01G0015330-1A	Chr1A:44465168-44469133	-	3'	44465372-44465372	44465168-44465372
Sspon.01G0015340-1A	Chr1A:44517916-44528898	+	3'	44528367-44528659	44528367-44528898
Sspon.01G0015350-1A	Chr1A:44533182-44539421	-	3'	44533480-44533480	44533182-44533480
Sspon.01G0015380-1A	Chr1A:44563091-44575659	+	5'	44563206-44563206	44563091-44563206
Sspon.01G0015440-1A	Chr1A:44695741-44697969	-	3'	44696052-44696052	44695741-44696052
Sspon.01G0015450-1A	Chr1A:44712569-44717909	-	5'	44717764-44717908	44717764-44717909
Sspon.01G0015520-1A	Chr1A:45025736-45034693	-	3'	45025920-45025920	45025736-45025920
Sspon.01G0015550-1A	Chr1A:45115151-45127751	+	5'	45115258-45115258	45115151-45115258
Sspon.01G0015590-1A	Chr1A:45255729-45259105	-	3'	45255961-45256003	45255729-45256003
Sspon.01G0015600-1A	Chr1A:45261241-45271594	-	3'	45261318-45261559	45261241-45261559
Sspon.01G0015670-1A	Chr1A:45575827-45577519	+	3'	45577008-45577008	45577008-45577519
Sspon.01G0015740-1A	Chr1A:46368138-46399900	-	3'	46368186-46368186	46368138-46368186
Sspon.01G0015790-1A	Chr1A:46780139-46789705	+	5'	46780167-46780167	46780139-46780167
Sspon.01G0015810-1A	Chr1A:46865886-46893205	-	3'	46866037-46866037	46865886-46866037
Sspon.01G0015820-1T	Chr1A:46979454-46991533	-	5'	46991531-46991531	46991531-46991533
Sspon.01G0016040-1A	Chr1A:48961350-48963166	-	3'	48961352-48961431	48961350-48961431
Sspon.01G0016040-1A	Chr1A:48961350-48963166	-	5'	48962944-48963043	48962944-48963166
Sspon.01G0016080-1A	Chr1A:49148595-49170276	+	3'	49170161-49170161	49170161-49170276
Sspon.01G0016120-1A	Chr1A:49638103-49648565	-	3'	49638419-49638419	49638103-49638419
Sspon.01G0016170-1P	Chr1A:50455385-50717378	-	5'	50717303-50717303	50717303-50717378
Sspon.01G0016230-1A	Chr1A:51130225-51134313	+	5'	51130298-51130298	51130225-51130298
Sspon.01G0016230-1A	Chr1A:51130225-51134313	+	3'	51134194-51134194	51134194-51134313
Sspon.01G0016410-1A	Chr1A:51850434-51856026	-	3'	51850872-51850872	51850434-51850872
Sspon.01G0016430-1P	Chr1A:52738927-52769608	-	3'	52739012-52739431	52738927-52739431
Sspon.01G0016550-1T	Chr1A:54265359-54317683	+	3'	54317233-54317649	54317233-54317683
Sspon.01G0016600-1A	Chr1A:56632455-56648009	-	5'	56647518-56647564	56647518-56648009
Sspon.01G0016610-1A	Chr1A:56772145-56775947	-	3'	56772171-56772171	56772145-56772171
Sspon.01G0016610-1A	Chr1A:56772145-56775947	-	5'	56775795-56775795	56775795-56775947
Sspon.01G0016670-1A	Chr1A:57471946-57477175	+	5'	57472017-57472017	57471946-57472017
Sspon.01G0016740-1A	Chr1A:57732853-57739542	-	3'	57732856-57733283	57732853-57733283
Sspon.01G0016740-1A	Chr1A:57732853-57739542	-	5'	57739325-57739325	57739325-57739542
Sspon.01G0016870-1A	Chr1A:57893762-57904361	+	3'	57904002-57904002	57904002-57904361
Sspon.01G0016960-1A	Chr1A:60639545-60642903	-	3'	60639631-60639631	60639545-60639631
Sspon.01G0017020-1P	Chr1A:61488203-61492360	+	3'	61492170-61492170	61492170-61492360
Sspon.01G0017030-1A	Chr1A:61499016-61500731	+	5'	61499133-61499133	61499016-61499133
Sspon.01G0017100-1A	Chr1A:61813485-61815015	-	3'	61813559-61813559	61813485-61813559
Sspon.01G0017160-1A	Chr1A:62257915-62271156	+	3'	62270913-62270913	62270913-62271156
Sspon.01G0017170-1A	Chr1A:62623032-62625302	-	5'	62624863-62624863	62624863-62625302
Sspon.01G0017190-1A	Chr1A:62685352-62690654	-	3'	62685485-62685485	62685352-62685485
Sspon.01G0017250-1A	Chr1A:63030935-63040061	+	5'	63031028-63031028	63030935-63031028
Sspon.01G0017250-1A	Chr1A:63030935-63040061	+	3'	63039635-63039635	63039635-63040061
Sspon.01G0017350-1A	Chr1A:63728480-63731592	-	5'	63731365-63731514	63731365-63731592
Sspon.01G0017370-1A	Chr1A:63749800-63757116	+	5'	63750155-63750155	63749800-63750155
Sspon.01G0017370-1A	Chr1A:63749800-63757116	+	3'	63755775-63756162	63755775-63757116
Sspon.01G0017380-1A	Chr1A:63769965-63771887	-	3'	63770044-63770044	63769965-63770044
Sspon.01G0017380-1A	Chr1A:63769965-63771887	-	5'	63771718-63771718	63771718-63771887
Sspon.01G0017460-1A	Chr1A:64069803-64074840	+	5'	64069829-64070105	64069803-64070105
Sspon.01G0017490-1A	Chr1A:64257330-64260312	-	3'	64257452-64257452	64257330-64257452
Sspon.01G0017490-1A	Chr1A:64257330-64260312	-	5'	64260274-64260274	64260274-64260312
Sspon.01G0017560-1A	Chr1A:64662823-64666561	+	3'	64666416-64666416	64666416-64666561
Sspon.01G0017620-1A	Chr1A:65155014-65156761	+	3'	65156044-65156046	65156044-65156761
Sspon.01G0017680-1A	Chr1A:65502286-65512507	-	3'	65502987-65502987	65502286-65502987
Sspon.01G0017750-1A	Chr1A:65749879-65753874	-	3'	65750123-65750123	65749879-65750123
Sspon.01G0017770-1A	Chr1A:65803785-65810325	+	3'	65809951-65809951	65809951-65810325
Sspon.01G0017840-1A	Chr1A:66640613-66644257	-	3'	66640804-66640804	66640613-66640804
Sspon.01G0017840-1A	Chr1A:66640613-66644257	-	5'	66644147-66644147	66644147-66644257
Sspon.01G0017860-1A	Chr1A:66672074-66676961	-	3'	66672411-66672411	66672074-66672411
Sspon.01G0017870-1A	Chr1A:66726944-66732441	+	5'	66727010-66727021	66726944-66727021
Sspon.01G0017900-1A	Chr1A:66738272-66742813	-	3'	66738389-66738389	66738272-66738389
Sspon.01G0017900-1A	Chr1A:66738272-66742813	-	5'	66742757-66742765	66742757-66742813
Sspon.01G0017910-1A	Chr1A:66775386-66780124	+	3'	66779936-66779936	66779936-66780124
Sspon.01G0017940-1A	Chr1A:66827538-66831773	-	3'	66827777-66827777	66827538-66827777
Sspon.01G0017940-1A	Chr1A:66827538-66831773	-	5'	66831741-66831741	66831741-66831773
Sspon.01G0017960-1A	Chr1A:66894006-66909587	+	3'	66909433-66909433	66909433-66909587
Sspon.01G0018100-1A	Chr1A:67652792-67658310	-	5'	67658032-67658032	67658032-67658310
Sspon.01G0018210-1A	Chr1A:68028071-68037282	+	3'	68036880-68036880	68036880-68037282
Sspon.01G0018300-1A	Chr1A:68424074-68426508	-	3'	68424777-68424777	68424074-68424777
Sspon.01G0018310-1A	Chr1A:68427300-68441780	+	5'	68427350-68427376	68427300-68427376
Sspon.01G0018390-1A	Chr1A:68583160-68586300	+	5'	68583308-68583308	68583160-68583308
Sspon.01G0018390-1A	Chr1A:68583160-68586300	+	3'	68586294-68586294	68586294-68586300
Sspon.01G0018420-1A	Chr1A:68650190-68657289	+	5'	68650934-68650987	68650190-68650987
Sspon.01G0018520-1A	Chr1A:68959419-68960230	+	5'	68959465-68959465	68959419-68959465
Sspon.01G0018520-1A	Chr1A:68959419-68960230	+	3'	68960192-68960192	68960192-68960230
Sspon.01G0018710-1A	Chr1A:69556458-69563939	-	3'	69556746-69556746	69556458-69556746
Sspon.01G0018780-1A	Chr1A:69710238-69711785	+	5'	69710348-69710348	69710238-69710348
Sspon.01G0018790-1A	Chr1A:69772918-69776692	+	5'	69772938-69772938	69772918-69772938
Sspon.01G0018820-1A	Chr1A:69951225-69977780	-	3'	69951238-69951238	69951225-69951238
Sspon.01G0018920-1A	Chr1A:70852673-70867966	+	3'	70867895-70867895	70867895-70867966
Sspon.01G0018960-1A	Chr1A:70902330-70905851	-	3'	70902371-70902371	70902330-70902371
Sspon.01G0018980-1A	Chr1A:70919728-70924698	-	3'	70919944-70919944	70919728-70919944
Sspon.01G0018980-1A	Chr1A:70919728-70924698	-	5'	70924470-70924470	70924470-70924698
Sspon.01G0018990-1A	Chr1A:70931841-70938555	+	3'	70938353-70938353	70938353-70938555
Sspon.01G0019040-1A	Chr1A:71283919-71290488	+	5'	71283932-71284507	71283919-71284507
Sspon.01G0019130-1A	Chr1A:71659057-71665810	-	3'	71659221-71659221	71659057-71659221
Sspon.01G0019220-1A	Chr1A:72191421-72212714	+	3'	72212470-72212470	72212470-72212714
Sspon.01G0019300-1A	Chr1A:72258138-72265468	-	3'	72258161-72258161	72258138-72258161
Sspon.01G0019300-1A	Chr1A:72258138-72265468	-	5'	72265211-72265211	72265211-72265468
Sspon.01G0019360-1A	Chr1A:72548524-72553530	+	3'	72553285-72553476	72553285-72553530
Sspon.01G0019370-2P	Chr1A:28208248-28211922	+	3'	28211592-28211744	28211592-28211922
Sspon.01G0019480-1A	Chr1A:72956256-72965966	+	5'	72956280-72956366	72956256-72956366
Sspon.01G0019530-1A	Chr1A:73133858-73136494	+	5'	73133894-73133894	73133858-73133894
Sspon.01G0019560-1A	Chr1A:73184766-73190194	+	3'	73190033-73190033	73190033-73190194
Sspon.01G0019580-1A	Chr1A:73202781-73206853	-	3'	73202945-73202945	73202781-73202945
Sspon.01G0019740-1A	Chr1A:73670573-73676511	+	5'	73670660-73670660	73670573-73670660
Sspon.01G0019870-1P	Chr1A:57908279-57913680	+	5'	57908311-57908407	57908279-57908407
Sspon.01G0019940-1A	Chr1A:74127661-74167082	+	5'	74128044-74128044	74127661-74128044
Sspon.01G0020120-1A	Chr1A:74626727-74633670	+	5'	74626962-74626962	74626727-74626962
Sspon.01G0020120-1A	Chr1A:74626727-74633670	+	3'	74633575-74633575	74633575-74633670
Sspon.01G0020140-1A	Chr1A:74693629-74697721	-	3'	74693735-74693735	74693629-74693735
Sspon.01G0020290-1A	Chr1A:74956097-74960732	+	3'	74960477-74960567	74960477-74960732
Sspon.01G0020350-1A	Chr1A:75474186-75513983	+	3'	75513885-75513885	75513885-75513983
Sspon.01G0020370-1A	Chr1A:75560888-75565055	-	5'	75564931-75564931	75564931-75565055
Sspon.01G0020400-1A	Chr1A:75975622-75979565	+	3'	75979243-75979243	75979243-75979565
Sspon.01G0020450-1A	Chr1A:76194762-76198342	-	3'	76194805-76195130	76194762-76195130
Sspon.01G0020470-1A	Chr1A:76230090-76232876	-	3'	76230370-76230370	76230090-76230370
Sspon.01G0020620-1A	Chr1A:76546319-76555029	-	3'	76546996-76546996	76546319-76546996
Sspon.01G0020850-1A	Chr1A:77061928-77064468	+	3'	77064270-77064270	77064270-77064468
Sspon.01G0020890-1A	Chr1A:77152633-77159932	-	3'	77152853-77152853	77152633-77152853
Sspon.01G0020940-1A	Chr1A:77215804-77219187	-	3'	77216069-77216069	77215804-77216069
Sspon.01G0020940-1A	Chr1A:77215804-77219187	-	5'	77218820-77218820	77218820-77219187
Sspon.01G0021070-1A	Chr1A:77569610-77574706	-	3'	77569893-77569910	77569610-77569910
Sspon.01G0021070-1A	Chr1A:77569610-77574706	-	5'	77574288-77574288	77574288-77574706
Sspon.01G0021160-1P	Chr1A:92820674-92836956	-	3'	92820703-92821033	92820674-92821033
Sspon.01G0021170-1P	Chr1A:77813142-77827148	+	5'	77813198-77813198	77813142-77813198
Sspon.01G0021200-1A	Chr1A:77969873-77973889	+	3'	77973613-77973613	77973613-77973889
Sspon.01G0021220-1A	Chr1A:78001041-78006900	-	3'	78001067-78001375	78001041-78001375
Sspon.01G0021220-1A	Chr1A:78001041-78006900	-	5'	78006720-78006881	78006720-78006900
Sspon.01G0021230-1A	Chr1A:78023638-78028633	+	5'	78023676-78023676	78023638-78023676
Sspon.01G0021260-1A	Chr1A:78190229-78195518	-	3'	78190255-78190474	78190229-78190474
Sspon.01G0021350-1A	Chr1A:78579927-78586704	+	3'	78586678-78586678	78586678-78586704
Sspon.01G0021370-1A	Chr1A:78595598-78605930	+	3'	78605327-78605714	78605327-78605930
Sspon.01G0021560-1A	Chr1A:78926550-78931437	-	3'	78926755-78926755	78926550-78926755
Sspon.01G0021560-1A	Chr1A:78926550-78931437	-	5'	78931288-78931288	78931288-78931437
Sspon.01G0021570-1A	Chr1A:78936904-78943349	-	3'	78936940-78936940	78936904-78936940
Sspon.01G0021580-1A	Chr1A:78959128-78961922	-	5'	78961859-78961859	78961859-78961922
Sspon.01G0021590-1A	Chr1A:78970857-78979898	-	3'	78971555-78971555	78970857-78971555
Sspon.01G0021590-1A	Chr1A:78970857-78979898	-	5'	78979748-78979748	78979748-78979898
Sspon.01G0021620-1A	Chr1A:79042451-79046177	-	3'	79042500-79042500	79042451-79042500
Sspon.01G0021620-1P	Chr1A:79004912-79010238	+	5'	79005516-79005516	79004912-79005516
Sspon.01G0021670-1A	Chr1A:79600740-79603007	-	3'	79600864-79600865	79600740-79600865
Sspon.01G0021670-1A	Chr1A:79600740-79603007	-	5'	79602909-79602909	79602909-79603007
Sspon.01G0021790-1A	Chr1A:80282874-80289930	+	5'	80282914-80283027	80282874-80283027
Sspon.01G0021820-1A	Chr1A:80339491-80343317	-	3'	80339878-80339878	80339491-80339878
Sspon.01G0021820-1A	Chr1A:80339491-80343317	-	5'	80343261-80343261	80343261-80343317
Sspon.01G0022000-1A	Chr1A:80674306-80678190	+	5'	80674338-80674483	80674306-80674483
Sspon.01G0022000-1A	Chr1A:80674306-80678190	+	3'	80677969-80677969	80677969-80678190
Sspon.01G0022010-1A	Chr1A:80681393-80685408	+	3'	80685065-80685065	80685065-80685408
Sspon.01G0022170-1A	Chr1A:81280272-81357701	+	3'	81357366-81357653	81357366-81357701
Sspon.01G0022190-1A	Chr1A:81427377-81433221	-	3'	81427595-81427595	81427377-81427595
Sspon.01G0022220-1A	Chr1A:81522068-81526386	+	5'	81522192-81522192	81522068-81522192
Sspon.01G0022240-1A	Chr1A:81555320-81559675	+	5'	81555328-81555489	81555320-81555489
Sspon.01G0022300-1A	Chr1A:81879028-81881124	+	5'	81879035-81879083	81879028-81879083
Sspon.01G0022350-1P	Chr1A:81977740-81980218	-	5'	81979962-81979962	81979962-81980218
Sspon.01G0022360-1A	Chr1A:81939485-82168048	-	3'	81939788-81939788	81939485-81939788
Sspon.01G0022370-1A	Chr1A:81960057-81976991	+	3'	81976273-81976273	81976273-81976991
Sspon.01G0022400-1A	Chr1A:82029056-82032873	+	3'	82032627-82032627	82032627-82032873
Sspon.01G0022410-1A	Chr1A:82033457-82037221	+	3'	82036930-82037193	82036930-82037221
Sspon.01G0022520-1A	Chr1A:82187638-82193857	-	3'	82187663-82187663	82187638-82187663
Sspon.01G0022520-1A	Chr1A:82187638-82193857	-	5'	82193806-82193806	82193806-82193857
Sspon.01G0022530-1A	Chr1A:82195513-82201164	+	5'	82195532-82195532	82195513-82195532
Sspon.01G0022610-1A	Chr1A:82434773-82438720	+	5'	82434782-82434930	82434773-82434930
Sspon.01G0022650-1A	Chr1A:82597355-82604308	-	5'	82603961-82604159	82603961-82604308
Sspon.01G0022660-1A	Chr1A:82604305-82611688	+	3'	82611286-82611591	82611286-82611688
Sspon.01G0022830-1A	Chr1A:83211300-83218942	+	5'	83211312-83211312	83211300-83211312
Sspon.01G0022850-1A	Chr1A:83223648-83226965	+	3'	83226695-83226773	83226695-83226965
Sspon.01G0022860-1A	Chr1A:83229069-83233023	+	5'	83229143-83229143	83229069-83229143
Sspon.01G0022860-1A	Chr1A:83229069-83233023	+	3'	83232548-83232548	83232548-83233023
Sspon.01G0022880-1A	Chr1A:83234176-83239715	+	3'	83239323-83239323	83239323-83239715
Sspon.01G0022910-1A	Chr1A:83269245-83271050	-	3'	83269363-83269363	83269245-83269363
Sspon.01G0022910-1A	Chr1A:83269245-83271050	-	5'	83271041-83271041	83271041-83271050
Sspon.01G0022990-1A	Chr1A:83558443-83560813	+	3'	83560511-83560511	83560511-83560813
Sspon.01G0023000-1A	Chr1A:83560960-83563310	-	3'	83561069-83561348	83560960-83561348
Sspon.01G0023110-1A	Chr1A:83766550-83854298	+	5'	83766743-83766743	83766550-83766743
Sspon.01G0023130-1P	Chr1A:83867941-83871276	-	5'	83871134-83871134	83871134-83871276
Sspon.01G0023170-1A	Chr1A:83994612-84226279	-	3'	83994706-83994706	83994612-83994706
Sspon.01G0023190-1A	Chr1A:84021743-84023905	-	3'	84022021-84022021	84021743-84022021
Sspon.01G0023210-1A	Chr1A:84071822-84087596	+	3'	84087198-84087595	84087198-84087596
Sspon.01G0023240-1A	Chr1A:84090872-84094449	+	5'	84091001-84091001	84090872-84091001
Sspon.01G0023300-1A	Chr1A:84188315-84195414	-	5'	84195182-84195182	84195182-84195414
Sspon.01G0023360-1P	Chr1A:84299396-84302289	-	3'	84299442-84299841	84299396-84299841
Sspon.01G0023360-1P	Chr1A:84299396-84302289	-	5'	84301952-84301952	84301952-84302289
Sspon.01G0023370-1A	Chr1A:84357910-84362497	+	3'	84362415-84362415	84362415-84362497
Sspon.01G0023410-1A	Chr1A:84405546-84408504	+	5'	84405662-84405662	84405546-84405662
Sspon.01G0023410-1A	Chr1A:84405546-84408504	+	3'	84408260-84408260	84408260-84408504
Sspon.01G0023460-1A	Chr1A:84596061-84599039	-	3'	84596253-84596253	84596061-84596253
Sspon.01G0023520-1A	Chr1A:84714983-84717475	-	3'	84716423-84716423	84714983-84716423
Sspon.01G0023520-1A	Chr1A:84714983-84717475	-	5'	84717322-84717322	84717322-84717475
Sspon.01G0023570-1A	Chr1A:84842705-84845617	+	3'	84845371-84845371	84845371-84845617
Sspon.01G0023610-1A	Chr1A:84915882-84926105	+	5'	84916019-84916019	84915882-84916019
Sspon.01G0023660-1A	Chr1A:85054300-85071795	+	3'	85071341-85071609	85071341-85071795
Sspon.01G0023670-1A	Chr1A:85147313-85150746	+	5'	85147428-85147428	85147313-85147428
Sspon.01G0023690-1A	Chr1A:85199642-85205840	+	5'	85199913-85199979	85199642-85199979
Sspon.01G0023710-1A	Chr1A:85227047-85233448	+	5'	85227089-85227089	85227047-85227089
Sspon.01G0023790-1A	Chr1A:85454493-85457729	+	5'	85454695-85454695	85454493-85454695
Sspon.01G0023800-1A	Chr1A:85497239-85498429	+	5'	85497245-85497372	85497239-85497372
Sspon.01G0023800-1A	Chr1A:85497239-85498429	+	3'	85498224-85498224	85498224-85498429
Sspon.01G0023820-1A	Chr1A:85508905-85511098	-	3'	85509010-85509165	85508905-85509165
Sspon.01G0023900-1A	Chr1A:85732270-85740590	-	3'	85732816-85732816	85732270-85732816
Sspon.01G0023900-1A	Chr1A:85732270-85740590	-	5'	85740466-85740466	85740466-85740590
Sspon.01G0023940-1P	Chr1A:88628046-88633584	-	3'	88628147-88628391	88628046-88628391
Sspon.01G0023940-1P	Chr1A:88628046-88633584	-	5'	88633404-88633495	88633404-88633584
Sspon.01G0024110-1A	Chr1A:86735177-86741341	-	5'	86741046-86741312	86741046-86741341
Sspon.01G0024120-1A	Chr1A:86768410-86777684	-	3'	86768492-86768775	86768410-86768775
Sspon.01G0024120-1A	Chr1A:86768410-86777684	-	5'	86777500-86777621	86777500-86777684
Sspon.01G0024250-1A	Chr1A:87100745-87105069	+	3'	87104801-87104801	87104801-87105069
Sspon.01G0024260-1A	Chr1A:87105311-87110907	-	3'	87105509-87105718	87105311-87105718
Sspon.01G0024260-1A	Chr1A:87105311-87110907	-	5'	87110826-87110826	87110826-87110907
Sspon.01G0024300-1A	Chr1A:87229183-87234486	-	5'	87234462-87234462	87234462-87234486
Sspon.01G0024320-1A	Chr1A:87327208-87328876	-	3'	87327311-87327664	87327208-87327664
Sspon.01G0024320-1A	Chr1A:87327208-87328876	-	5'	87328440-87328440	87328440-87328876
Sspon.01G0024330-1A	Chr1A:87332309-87335273	+	5'	87332396-87332404	87332309-87332404
Sspon.01G0024330-1A	Chr1A:87332309-87335273	+	3'	87334728-87334728	87334728-87335273
Sspon.01G0024380-1A	Chr1A:87390840-87394662	+	3'	87394275-87394275	87394275-87394662
Sspon.01G0024390-1A	Chr1A:87396124-87400531	-	5'	87400523-87400523	87400523-87400531
Sspon.01G0024450-1A	Chr1A:87550169-87568098	-	3'	87550203-87550550	87550169-87550550
Sspon.01G0024460-1A	Chr1A:87588084-87590816	-	3'	87588177-87588177	87588084-87588177
Sspon.01G0024460-1A	Chr1A:87588084-87590816	-	5'	87590587-87590587	87590587-87590816
Sspon.01G0024470-1A	Chr1A:87604607-87606841	-	3'	87604787-87604787	87604607-87604787
Sspon.01G0024470-1A	Chr1A:87604607-87606841	-	5'	87606644-87606644	87606644-87606841
Sspon.01G0024490-1A	Chr1A:87632352-87642056	+	5'	87632455-87632455	87632352-87632455
Sspon.01G0024490-1A	Chr1A:87632352-87642056	+	3'	87641671-87641671	87641671-87642056
Sspon.01G0024510-1A	Chr1A:87693806-87700654	+	5'	87694087-87694087	87693806-87694087
Sspon.01G0024510-1A	Chr1A:87693806-87700654	+	3'	87700179-87700179	87700179-87700654
Sspon.01G0024630-1A	Chr1A:87861395-87865898	+	3'	87865735-87865735	87865735-87865898
Sspon.01G0024720-1P	Chr1A:89002179-89004209	+	5'	89002385-89002385	89002179-89002385
Sspon.01G0024720-1P	Chr1A:89002179-89004209	+	3'	89003438-89003438	89003438-89004209
Sspon.01G0024860-1A	Chr1A:88470775-88475763	+	5'	88470949-88471074	88470775-88471074
Sspon.01G0024860-1A	Chr1A:88470775-88475763	+	3'	88475484-88475484	88475484-88475763
Sspon.01G0024870-1A	Chr1A:88475506-88479260	-	3'	88475694-88475694	88475506-88475694
Sspon.01G0024870-1A	Chr1A:88475506-88479260	-	5'	88479024-88479227	88479024-88479260
Sspon.01G0025110-1A	Chr1A:88981273-88987127	-	3'	88981276-88981645	88981273-88981645
Sspon.01G0025130-1A	Chr1A:88998671-89001294	+	5'	88998720-88998949	88998671-88998949
Sspon.01G0025220-1A	Chr1A:89131300-89135410	+	3'	89135089-89135089	89135089-89135410
Sspon.01G0025240-1A	Chr1A:89150958-89152278	-	3'	89151044-89151044	89150958-89151044
Sspon.01G0025240-1A	Chr1A:89150958-89152278	-	5'	89152260-89152260	89152260-89152278
Sspon.01G0025290-1A	Chr1A:89535194-89538340	-	3'	89535241-89535963	89535194-89535963
Sspon.01G0025350-1A	Chr1A:89799359-89806419	-	3'	89799498-89799498	89799359-89799498
Sspon.01G0025350-1A	Chr1A:89799359-89806419	-	5'	89806128-89806128	89806128-89806419
Sspon.01G0025390-1A	Chr1A:89857708-89861404	+	5'	89858057-89858057	89857708-89858057
Sspon.01G0025410-1P	Chr1A:90361831-90370001	+	5'	90361906-90361906	90361831-90361906
Sspon.01G0025450-1A	Chr1A:89958866-89963404	-	3'	89958876-89959209	89958866-89959209
Sspon.01G0025450-1A	Chr1A:89958866-89963404	-	5'	89963014-89963137	89963014-89963404
Sspon.01G0025580-1A	Chr1A:90103311-90108364	+	3'	90107966-90108213	90107966-90108364
Sspon.01G0025590-1A	Chr1A:90119390-90121099	+	5'	90119407-90119462	90119390-90119462
Sspon.01G0025670-1A	Chr1A:90160049-90163982	-	3'	90160248-90160248	90160049-90160248
Sspon.01G0025670-1A	Chr1A:90160049-90163982	-	5'	90163863-90163863	90163863-90163982
Sspon.01G0025690-1A	Chr1A:90165150-90173550	-	3'	90165290-90165290	90165150-90165290
Sspon.01G0025690-1A	Chr1A:90165150-90173550	-	5'	90173438-90173438	90173438-90173550
Sspon.01G0025730-1A	Chr1A:90185746-90188191	+	5'	90185872-90185872	90185746-90185872
Sspon.01G0025730-1A	Chr1A:90185746-90188191	+	3'	90186777-90186777	90186777-90188191
Sspon.01G0025780-1A	Chr1A:90264776-90269322	+	3'	90269164-90269164	90269164-90269322
Sspon.01G0025820-1A	Chr1A:90337654-90341623	-	5'	90341309-90341513	90341309-90341623
Sspon.01G0025870-1A	Chr1A:90437720-90439817	+	5'	90437723-90437846	90437720-90437846
Sspon.01G0025950-1A	Chr1A:90582929-90584760	-	3'	90583157-90583157	90582929-90583157
Sspon.01G0026010-1P	Chr1A:90637947-90640035	-	3'	90638728-90638728	90637947-90638728
Sspon.01G0026010-1P	Chr1A:90637947-90640035	-	5'	90639666-90639666	90639666-90640035
Sspon.01G0026090-1A	Chr1A:90913653-90925697	+	5'	90913673-90913760	90913653-90913760
Sspon.01G0026160-1A	Chr1A:91087027-91089466	+	5'	91087221-91087221	91087027-91087221
Sspon.01G0026160-1A	Chr1A:91087027-91089466	+	3'	91089091-91089091	91089091-91089466
Sspon.01G0026170-1A	Chr1A:91095505-91104625	-	5'	91104523-91104523	91104523-91104625
Sspon.01G0026270-1A	Chr1A:91312441-91316014	+	3'	91315605-91315986	91315605-91316014
Sspon.01G0026280-1A	Chr1A:91320672-91323321	-	3'	91321002-91321002	91320672-91321002
Sspon.01G0026310-1A	Chr1A:91401747-91406537	+	5'	91401888-91401888	91401747-91401888
Sspon.01G0026480-1A	Chr1A:92547057-92551492	+	5'	92547071-92547072	92547057-92547072
Sspon.01G0026480-1A	Chr1A:92547057-92551492	+	3'	92551191-92551191	92551191-92551492
Sspon.01G0026630-1A	Chr1A:93475877-93482680	+	3'	93482546-93482546	93482546-93482680
Sspon.01G0026670-1P	Chr1A:94444446-94612808	-	3'	94444508-94444508	94444446-94444508
Sspon.01G0026760-1A	Chr1A:94768891-94773529	+	5'	94769294-94769294	94768891-94769294
Sspon.01G0026840-1A	Chr1A:94931851-94936719	-	3'	94932356-94932406	94931851-94932406
Sspon.01G0026840-1A	Chr1A:94931851-94936719	-	5'	94935917-94935917	94935917-94936719
Sspon.01G0026860-1A	Chr1A:95045177-95051344	+	5'	95045300-95045377	95045177-95045377
Sspon.01G0027100-1A	Chr1A:95499833-95502628	+	5'	95499934-95500052	95499833-95500052
Sspon.01G0027110-1A	Chr1A:95582098-95586223	+	3'	95586191-95586191	95586191-95586223
Sspon.01G0027110-1P	Chr1A:95502964-95620362	-	3'	95503017-95503263	95502964-95503263
Sspon.01G0027500-1A	Chr1A:96277985-96328200	-	5'	96328018-96328105	96328018-96328200
Sspon.01G0027550-1A	Chr1A:96429947-96433459	+	5'	96430074-96430074	96429947-96430074
Sspon.01G0027790-1A	Chr1A:97162663-97166556	+	5'	97162686-97162934	97162663-97162934
Sspon.01G0027790-1A	Chr1A:97162663-97166556	+	3'	97165369-97165777	97165369-97166556
Sspon.01G0027800-1A	Chr1A:97165782-97169931	-	5'	97169280-97169280	97169280-97169931
Sspon.01G0027810-1A	Chr1A:97172033-97177479	+	5'	97172098-97172204	97172033-97172204
Sspon.01G0027850-1A	Chr1A:97248731-97250577	+	3'	97250281-97250460	97250281-97250577
Sspon.01G0027860-1A	Chr1A:97278062-97290479	+	5'	97278154-97278154	97278062-97278154
Sspon.01G0027940-1A	Chr1A:97871414-97877884	-	5'	97877296-97877499	97877296-97877884
Sspon.01G0028000-1A	Chr1A:98103547-98106964	+	3'	98106398-98106773	98106398-98106964
Sspon.01G0028090-1A	Chr1A:98393443-98396430	+	3'	98396233-98396354	98396233-98396430
Sspon.01G0028100-1A	Chr1A:98449869-98461908	-	3'	98449941-98449941	98449869-98449941
Sspon.01G0028180-1A	Chr1A:98658059-98661469	-	5'	98661317-98661430	98661317-98661469
Sspon.01G0028350-1A	Chr1A:99142410-99166180	-	3'	99142635-99142635	99142410-99142635
Sspon.01G0028400-1A	Chr1A:99249151-99255616	+	3'	99255266-99255266	99255266-99255616
Sspon.01G0028410-1A	Chr1A:99356887-99360068	+	5'	99357000-99357000	99356887-99357000
Sspon.01G0028420-1A	Chr1A:99392312-99394429	+	3'	99393785-99394303	99393785-99394429
Sspon.01G0028450-1A	Chr1A:99426947-99432304	-	5'	99431973-99432140	99431973-99432304
Sspon.01G0028470-1A	Chr1A:99472487-99483753	+	5'	99472569-99472569	99472487-99472569
Sspon.01G0028490-1A	Chr1A:99506324-99508593	-	5'	99508490-99508552	99508490-99508593
Sspon.01G0028500-1A	Chr1A:99520790-99522035	-	3'	99521040-99521040	99520790-99521040
Sspon.01G0028500-1A	Chr1A:99520790-99522035	-	5'	99521959-99521959	99521959-99522035
Sspon.01G0028510-1A	Chr1A:99522421-99524718	-	3'	99522437-99522634	99522421-99522634
Sspon.01G0028550-1A	Chr1A:99590732-99593942	-	5'	99593883-99593941	99593883-99593942
Sspon.01G0028560-1A	Chr1A:99595044-99600425	-	5'	99600261-99600261	99600261-99600425
Sspon.01G0028570-1A	Chr1A:99656797-99666287	+	5'	99656856-99656856	99656797-99656856
Sspon.01G0028640-1A	Chr1A:99901940-99905718	-	3'	99901962-99901962	99901940-99901962
Sspon.01G0028640-1P	Chr1A:100783460-100787449	+	3'	100787119-100787119	100787119-100787449
Sspon.01G0028720-1A	Chr1A:100107486-100110190	-	3'	100107662-100107662	100107486-100107662
Sspon.01G0028730-1A	Chr1A:100152867-100185997	-	3'	100153015-100153015	100152867-100153015
Sspon.01G0028820-1A	Chr1A:100387669-100390958	-	5'	100390700-100390700	100390700-100390958
Sspon.01G0028860-1A	Chr1A:100476197-100480113	+	3'	100479955-100479955	100479955-100480113
Sspon.01G0028890-1A	Chr1A:100520364-100524578	-	5'	100524534-100524534	100524534-100524578
Sspon.01G0028980-1A	Chr1A:100882927-100907828	+	5'	100882975-100883048	100882927-100883048
Sspon.01G0029060-1A	Chr1A:101108199-101110680	+	5'	101108344-101108344	101108199-101108344
Sspon.01G0029100-1A	Chr1A:101207536-101213393	+	5'	101207650-101207650	101207536-101207650
Sspon.01G0029110-1P	Chr1A:101223767-101231142	+	3'	101231088-101231088	101231088-101231142
Sspon.01G0029160-1A	Chr1A:101311201-101315276	-	5'	101315013-101315013	101315013-101315276
Sspon.01G0029170-1P	Chr1A:102007155-102009489	+	5'	102007261-102007261	102007155-102007261
Sspon.01G0029230-1P	Chr1A:102150642-102165414	-	5'	102165273-102165393	102165273-102165414
Sspon.01G0029440-1A	Chr1A:102471371-102475951	+	5'	102471391-102471493	102471371-102471493
Sspon.01G0029450-1A	Chr1A:102477483-102480314	+	5'	102477617-102477617	102477483-102477617
Sspon.01G0029460-1A	Chr1A:102482136-102484682	+	3'	102484364-102484364	102484364-102484682
Sspon.01G0029480-1A	Chr1A:102509265-102513729	+	5'	102509432-102509432	102509265-102509432
Sspon.01G0029480-1A	Chr1A:102509265-102513729	+	3'	102513218-102513409	102513218-102513729
Sspon.01G0029500-1A	Chr1A:102584613-102624485	+	5'	102584761-102584761	102584613-102584761
Sspon.01G0029600-1A	Chr1A:102769855-102773201	+	5'	102770002-102770044	102769855-102770044
Sspon.01G0029660-1A	Chr1A:103082343-103121074	+	3'	103120867-103120867	103120867-103121074
Sspon.01G0029730-1A	Chr1A:103234181-103490017	-	3'	103234323-103234323	103234181-103234323
Sspon.01G0029800-1A	Chr1A:103442161-103446856	+	5'	103442264-103442264	103442161-103442264
Sspon.01G0029820-1A	Chr1A:103601768-103603920	-	5'	103603449-103603735	103603449-103603920
Sspon.01G0029830-1A	Chr1A:103611941-103614667	+	5'	103612000-103612000	103611941-103612000
Sspon.01G0029830-1A	Chr1A:103611941-103614667	+	3'	103614551-103614551	103614551-103614667
Sspon.01G0029920-1A	Chr1A:103974182-103980500	+	5'	103974301-103974301	103974182-103974301
Sspon.01G0029940-1P	Chr1A:104399534-104462041	-	5'	104461982-104461982	104461982-104462041
Sspon.01G0030000-1A	Chr1A:104183399-104190075	+	5'	104183576-104183576	104183399-104183576
Sspon.01G0030000-1A	Chr1A:104183399-104190075	+	3'	104190055-104190055	104190055-104190075
Sspon.01G0030120-1P	Chr1A:104617695-104729487	+	3'	104729361-104729361	104729361-104729487
Sspon.01G0030290-1A	Chr1A:105193327-105197354	-	5'	105197056-105197056	105197056-105197354
Sspon.01G0030310-1A	Chr1A:105390852-105394903	+	3'	105394380-105394869	105394380-105394903
Sspon.01G0030320-1A	Chr1A:105395226-105404135	-	3'	105395298-105395703	105395226-105395703
Sspon.01G0030320-1A	Chr1A:105395226-105404135	-	5'	105403936-105404077	105403936-105404135
Sspon.01G0030370-1A	Chr1A:105521594-105525337	+	5'	105521684-105521684	105521594-105521684
Sspon.01G0030390-1A	Chr1A:105540800-105543954	-	3'	105540942-105541189	105540800-105541189
Sspon.01G0030390-1A	Chr1A:105540800-105543954	-	5'	105543897-105543897	105543897-105543954
Sspon.01G0030440-1A	Chr1A:105626116-105627761	-	3'	105626285-105626285	105626116-105626285
Sspon.01G0030460-1A	Chr1A:105688758-105700973	-	3'	105688965-105689094	105688758-105689094
Sspon.01G0030480-1A	Chr1A:105764003-105769433	+	5'	105764023-105764217	105764003-105764217
Sspon.01G0030480-1A	Chr1A:105764003-105769433	+	3'	105769415-105769415	105769415-105769433
Sspon.01G0030610-1A	Chr1A:106027074-106034867	-	3'	106027992-106027992	106027074-106027992
Sspon.01G0030700-1A	Chr1A:106086859-106108323	-	5'	106108273-106108275	106108273-106108323
Sspon.01G0030730-1A	Chr1A:106122001-106130035	+	3'	106129911-106129911	106129911-106130035
Sspon.01G0030760-1A	Chr1A:106162862-106167205	+	3'	106166720-106166720	106166720-106167205
Sspon.01G0030780-1A	Chr1A:106177163-106179563	-	3'	106177173-106177558	106177163-106177558
Sspon.01G0030780-1A	Chr1A:106177163-106179563	-	5'	106179335-106179555	106179335-106179563
Sspon.01G0030910-1A	Chr1A:106555351-106560007	+	3'	106559900-106559900	106559900-106560007
Sspon.01G0030920-1A	Chr1A:106568187-106573489	+	5'	106568733-106568762	106568187-106568762
Sspon.01G0030920-1A	Chr1A:106568187-106573489	+	3'	106572664-106572664	106572664-106573489
Sspon.01G0031010-1A	Chr1A:106696714-106706442	-	3'	106696887-106696887	106696714-106696887
Sspon.01G0031170-1A	Chr1A:107260538-107261719	+	5'	107260608-107260608	107260538-107260608
Sspon.01G0031170-1A	Chr1A:107260538-107261719	+	3'	107261523-107261523	107261523-107261719
Sspon.01G0031180-1A	Chr1A:107331587-107342963	+	3'	107342686-107342686	107342686-107342963
Sspon.01G0031240-1A	Chr1A:107403502-107406564	+	5'	107403579-107403647	107403502-107403647
Sspon.01G0031240-1A	Chr1A:107403502-107406564	+	3'	107406527-107406527	107406527-107406564
Sspon.01G0031470-1A	Chr1A:107956827-107960533	-	5'	107960280-107960520	107960280-107960533
Sspon.01G0031500-1A	Chr1A:108007401-108010694	-	5'	108010614-108010614	108010614-108010694
Sspon.01G0031530-1A	Chr1A:108079751-108088074	-	5'	108087873-108088072	108087873-108088074
Sspon.01G0031620-1A	Chr1A:108171651-108194208	+	5'	108171691-108171691	108171651-108171691
Sspon.01G0031620-1A	Chr1A:108171651-108194208	+	3'	108193906-108193906	108193906-108194208
Sspon.01G0031710-1A	Chr1A:108399949-108402609	-	5'	108402401-108402401	108402401-108402609
Sspon.01G0031720-1A	Chr1A:108429470-108436093	+	5'	108429474-108430000	108429470-108430000
Sspon.01G0031720-1A	Chr1A:108429470-108436093	+	3'	108435781-108435971	108435781-108436093
Sspon.01G0031760-1A	Chr1A:108471915-108488970	-	3'	108472160-108472160	108471915-108472160
Sspon.01G0031790-1A	Chr1A:108503705-108506148	+	5'	108503775-108503775	108503705-108503775
Sspon.01G0031820-1A	Chr1A:108663904-108669466	-	5'	108669428-108669428	108669428-108669466
Sspon.01G0031830-1A	Chr1A:108672132-108673518	+	5'	108672176-108672455	108672132-108672455
Sspon.01G0031840-1A	Chr1A:108679899-108683529	+	5'	108680086-108680086	108679899-108680086
Sspon.01G0031950-1A	Chr1A:108805854-109036329	+	5'	108805896-108806050	108805854-108806050
Sspon.01G0031970-1A	Chr1A:108896396-108900453	-	5'	108900412-108900412	108900412-108900453
Sspon.01G0032080-1A	Chr1A:109105778-109108664	-	5'	109108612-109108651	109108612-109108664
Sspon.01G0032140-1A	Chr1A:109239855-109256442	+	5'	109239924-109240010	109239855-109240010
Sspon.01G0032200-1T	Chr1A:109305796-109310162	-	5'	109310133-109310156	109310133-109310162
Sspon.01G0032210-1A	Chr1A:109312612-109316162	+	5'	109312679-109312679	109312612-109312679
Sspon.01G0032210-1A	Chr1A:109312612-109316162	+	3'	109315994-109315994	109315994-109316162
Sspon.01G0032230-1A	Chr1A:109348676-109354010	-	3'	109348843-109348843	109348676-109348843
Sspon.01G0032240-1A	Chr1A:109390513-109392698	+	5'	109390570-109390570	109390513-109390570
Sspon.01G0032240-1A	Chr1A:109390513-109392698	+	3'	109392642-109392642	109392642-109392698
Sspon.01G0032250-1A	Chr1A:109391904-109397287	-	5'	109397268-109397268	109397268-109397287
Sspon.01G0032270-1A	Chr1A:109411079-109413643	-	3'	109411128-109411353	109411079-109411353
Sspon.01G0032320-1A	Chr1A:109517415-109521501	+	5'	109517568-109517568	109517415-109517568
Sspon.01G0032400-1A	Chr1A:109647612-109681828	+	5'	109647706-109647706	109647612-109647706
Sspon.01G0032410-1A	Chr1A:109661667-109664138	-	5'	109663952-109663952	109663952-109664138
Sspon.01G0032440-1A	Chr1A:109708883-109714105	+	5'	109708898-109708979	109708883-109708979
Sspon.01G0032450-1A	Chr1A:109730747-109736471	-	3'	109730778-109730935	109730747-109730935
Sspon.01G0032450-1A	Chr1A:109730747-109736471	-	5'	109736315-109736463	109736315-109736471
Sspon.01G0032510-1P	Chr1A:109818428-109820589	+	5'	109818540-109818540	109818428-109818540
Sspon.01G0032510-1P	Chr1A:109818428-109820589	+	3'	109819790-109819790	109819790-109820589
Sspon.01G0032520-1A	Chr1A:109777788-109782615	+	3'	109782214-109782214	109782214-109782615
Sspon.01G0032520-1P	Chr1A:110082791-110088262	+	5'	110082906-110082906	110082791-110082906
Sspon.01G0032520-1P	Chr1A:110082791-110088262	+	3'	110087933-110087933	110087933-110088262
Sspon.01G0032550-1A	Chr1A:109796340-109802954	+	5'	109796418-109796418	109796340-109796418
Sspon.01G0032550-1A	Chr1A:109796340-109802954	+	3'	109802636-109802636	109802636-109802954
Sspon.01G0032560-1A	Chr1A:109804267-109808405	+	3'	109807814-109808175	109807814-109808405
Sspon.01G0032590-1A	Chr1A:109860049-109878926	-	3'	109860384-109860456	109860049-109860456
Sspon.01G0032610-1A	Chr1A:109874210-109925478	-	5'	109925016-109925413	109925016-109925478
Sspon.01G0032640-1A	Chr1A:109963505-109974845	-	3'	109963518-109963893	109963505-109963893
Sspon.01G0032650-1A	Chr1A:109979441-109982710	-	5'	109982616-109982616	109982616-109982710
Sspon.01G0032660-1A	Chr1A:109988311-109994718	-	5'	109994634-109994634	109994634-109994718
Sspon.01G0032680-1A	Chr1A:110006637-110010294	+	3'	110009731-110010203	110009731-110010294
Sspon.01G0032710-1T	Chr1A:110049196-110051551	-	5'	110051302-110051302	110051302-110051551
Sspon.01G0032790-1A	Chr1A:110263874-110267932	+	5'	110263907-110263907	110263874-110263907
Sspon.01G0032840-1A	Chr1A:111320509-111325572	+	3'	111325180-111325500	111325180-111325572
Sspon.01G0033040-1A	Chr1A:111786895-111789509	-	3'	111787109-111787109	111786895-111787109
Sspon.01G0033160-1A	Chr1A:112055573-112060277	+	5'	112055667-112055667	112055573-112055667
Sspon.01G0033170-1A	Chr1A:112059956-112072509	-	5'	112072326-112072326	112072326-112072509
Sspon.01G0033330-1P	Chr1A:112294696-112302643	-	3'	112294709-112294709	112294696-112294709
Sspon.01G0033330-1P	Chr1A:112294696-112302643	-	5'	112302622-112302622	112302622-112302643
Sspon.01G0033360-1A	Chr1A:112287611-112387297	+	3'	112386996-112387239	112386996-112387297
Sspon.01G0033370-1A	Chr1A:112401174-112402753	-	3'	112401287-112401287	112401174-112401287
Sspon.01G0033390-1A	Chr1A:112470083-112475448	-	5'	112475294-112475294	112475294-112475448
Sspon.01G0033420-1A	Chr1A:112542260-112546858	+	5'	112542285-112542285	112542260-112542285
Sspon.01G0033420-1A	Chr1A:112542260-112546858	+	3'	112546726-112546726	112546726-112546858
Sspon.01G0033430-1A	Chr1A:112629582-112634224	+	5'	112629794-112629794	112629582-112629794
Sspon.01G0033430-1A	Chr1A:112629582-112634224	+	3'	112633923-112634095	112633923-112634224
Sspon.01G0033480-1A	Chr1A:112719470-112744645	+	3'	112744613-112744613	112744613-112744645
Sspon.01G0033530-1A	Chr1A:112925964-112941227	-	3'	112925967-112926317	112925964-112926317
Sspon.01G0033590-1P	Chr1A:113460604-113463978	-	3'	113461064-113461064	113460604-113461064
Sspon.01G0033620-1A	Chr1A:113126273-113137244	-	3'	113126614-113126614	113126273-113126614
Sspon.01G0033660-1P	Chr1A:113406153-113413732	+	5'	113406201-113406249	113406153-113406249
Sspon.01G0033680-1P	Chr1A:113349458-113354135	+	5'	113349548-113349548	113349458-113349548
Sspon.01G0033680-1P	Chr1A:113349458-113354135	+	3'	113353973-113353973	113353973-113354135
Sspon.01G0033750-1A	Chr1A:113618159-113631269	+	3'	113630837-113630837	113630837-113631269
Sspon.01G0033770-1P	Chr1A:113737286-113761878	-	3'	113737661-113737661	113737286-113737661
Sspon.01G0033830-1A	Chr1A:113768978-113774741	+	3'	113774394-113774700	113774394-113774741
Sspon.01G0033950-1A	Chr1A:114326946-114331851	-	3'	114327170-114327170	114326946-114327170
Sspon.01G0033950-1A	Chr1A:114326946-114331851	-	5'	114331657-114331657	114331657-114331851
Sspon.01G0033990-1A	Chr1A:114362684-114366277	+	3'	114366094-114366246	114366094-114366277
Sspon.02G0031660-1P	Chr1A:108993331-108999035	-	5'	108998945-108999030	108998945-108999035
Sspon.03G0011840-1P	Chr1A:19167515-19171586	-	5'	19171411-19171411	19171411-19171586
Sspon.06G0003530-1P	Chr1A:4752509-4756647	-	3'	4752631-4753189	4752509-4753189
Sspon.08G0010680-1P	Chr1A:15318615-15321255	-	3'	15318663-15318895	15318615-15318895
Sspon.01G0000240-1P	Chr1B:46379273-46390427	+	3'	46389678-46389678	46389678-46390427
Sspon.01G0000320-2B	Chr1B:741132-743603	-	5'	743550-743563	743550-743603
Sspon.01G0000420-2B	Chr1B:982681-986043	+	3'	985692-985982	985692-986043
Sspon.01G0000440-2B	Chr1B:846775-850201	+	3'	850025-850025	850025-850201
Sspon.01G0000550-2B	Chr1B:1065635-1082939	-	3'	1066796-1067018	1065635-1067018
Sspon.01G0000550-2B	Chr1B:1065635-1082939	-	5'	1082654-1082911	1082654-1082939
Sspon.01G0000640-2B	Chr1B:1408179-1412408	+	3'	1412397-1412397	1412397-1412408
Sspon.01G0000650-2B	Chr1B:1415862-1418350	-	5'	1418184-1418241	1418184-1418350
Sspon.01G0000900-2B	Chr1B:1835380-1838264	+	5'	1835446-1835446	1835380-1835446
Sspon.01G0000980-2B	Chr1B:1868672-1872419	+	5'	1868685-1868824	1868672-1868824
Sspon.01G0000990-2B	Chr1B:1873029-1875649	-	5'	1875568-1875568	1875568-1875649
Sspon.01G0001070-2B	Chr1B:2206178-2210334	+	5'	2206281-2206499	2206178-2206499
Sspon.01G0001300-2B	Chr1B:2857450-2859751	-	3'	2857464-2857813	2857450-2857813
Sspon.01G0001310-1P	Chr1B:44072693-44077631	+	5'	44072926-44072926	44072693-44072926
Sspon.01G0001310-1P	Chr1B:44072693-44077631	+	3'	44077485-44077485	44077485-44077631
Sspon.01G0001370-2B	Chr1B:3025079-3033446	+	5'	3025522-3025522	3025079-3025522
Sspon.01G0001390-2B	Chr1B:3027701-3030806	-	3'	3027923-3027990	3027701-3027990
Sspon.01G0001450-2B	Chr1B:3244760-3247771	+	3'	3247610-3247610	3247610-3247771
Sspon.01G0001470-2B	Chr1B:3251458-3253763	-	5'	3253537-3253734	3253537-3253763
Sspon.01G0001480-2B	Chr1B:3256198-3271832	-	3'	3256449-3256449	3256198-3256449
Sspon.01G0001490-2B	Chr1B:3261615-3281245	+	5'	3261710-3261710	3261615-3261710
Sspon.01G0001500-2B	Chr1B:3285119-3289778	+	5'	3285134-3285211	3285119-3285211
Sspon.01G0001510-2B	Chr1B:3292764-3297237	+	5'	3292849-3292849	3292764-3292849
Sspon.01G0001520-2B	Chr1B:3299732-3303402	-	3'	3300033-3300033	3299732-3300033
Sspon.01G0001520-2B	Chr1B:3299732-3303402	-	5'	3303276-3303276	3303276-3303402
Sspon.01G0001560-1P	Chr1B:44780534-44786003	-	3'	44781453-44781453	44780534-44781453
Sspon.01G0001560-1P	Chr1B:44780534-44786003	-	5'	44785948-44785948	44785948-44786003
Sspon.01G0001560-2B	Chr1B:3376929-3384982	-	3'	3377855-3378035	3376929-3378035
Sspon.01G0001560-2B	Chr1B:3376929-3384982	-	5'	3384585-3384585	3384585-3384982
Sspon.01G0001580-2B	Chr1B:3484912-3486140	-	5'	3486008-3486008	3486008-3486140
Sspon.01G0001670-2B	Chr1B:3662786-3670605	-	5'	3670568-3670568	3670568-3670605
Sspon.01G0001750-2B	Chr1B:3797669-3820532	+	5'	3797755-3797755	3797669-3797755
Sspon.01G0001770-2B	Chr1B:3828287-3832702	-	3'	3828373-3828516	3828287-3828516
Sspon.01G0001780-2B	Chr1B:3839029-3849737	-	3'	3839293-3839293	3839029-3839293
Sspon.01G0001780-2B	Chr1B:3839029-3849737	-	5'	3849488-3849488	3849488-3849737
Sspon.01G0002040-2B	Chr1B:5120843-5123030	-	3'	5120844-5121160	5120843-5121160
Sspon.01G0002040-2B	Chr1B:5120843-5123030	-	5'	5122802-5122892	5122802-5123030
Sspon.01G0002310-2B	Chr1B:5483263-5486920	-	3'	5483511-5483511	5483263-5483511
Sspon.01G0002600-2B	Chr1B:5950187-5958555	+	5'	5950280-5950280	5950187-5950280
Sspon.01G0002600-2B	Chr1B:5950187-5958555	+	3'	5958461-5958461	5958461-5958555
Sspon.01G0002670-1P	Chr1B:76409109-76413899	+	5'	76409185-76409185	76409109-76409185
Sspon.01G0002670-1P	Chr1B:76409109-76413899	+	3'	76413752-76413752	76413752-76413899
Sspon.01G0002840-2B	Chr1B:6428399-6430065	+	5'	6428424-6428424	6428399-6428424
Sspon.01G0002840-2B	Chr1B:6428399-6430065	+	3'	6429226-6429226	6429226-6430065
Sspon.01G0002860-2B	Chr1B:6413721-6418846	+	5'	6413967-6413967	6413721-6413967
Sspon.01G0002960-2B	Chr1B:6523035-6537060	-	3'	6523059-6523412	6523035-6523412
Sspon.01G0003010-2B	Chr1B:6780738-6785764	+	3'	6785690-6785690	6785690-6785764
Sspon.01G0003090-2B	Chr1B:6921950-7045049	+	3'	7044606-7044758	7044606-7045049
Sspon.01G0003100-2B	Chr1B:7274587-7279144	-	3'	7274591-7274591	7274587-7274591
Sspon.01G0003100-2B	Chr1B:7274587-7279144	-	5'	7278941-7278941	7278941-7279144
Sspon.01G0003190-2B	Chr1B:7402082-7403625	+	3'	7403357-7403601	7403357-7403625
Sspon.01G0003250-2B	Chr1B:5436343-5437950	+	3'	5437766-5437766	5437766-5437950
Sspon.01G0003310-2B	Chr1B:7788203-7791874	+	3'	7791316-7791731	7791316-7791874
Sspon.01G0003320-2B	Chr1B:7751506-7757659	-	3'	7751544-7751908	7751506-7751908
Sspon.01G0003420-1P	Chr1B:7490608-7497613	-	5'	7497497-7497497	7497497-7497613
Sspon.01G0003430-2B	Chr1B:7432014-7436600	-	3'	7432262-7432560	7432014-7432560
Sspon.01G0003760-2B	Chr1B:8812919-8817269	+	3'	8817262-8817264	8817262-8817269
Sspon.01G0003770-2B	Chr1B:8818946-8822820	-	3'	8819016-8819511	8818946-8819511
Sspon.01G0003780-2B	Chr1B:8838818-8845075	-	3'	8839361-8839361	8838818-8839361
Sspon.01G0003780-2B	Chr1B:8838818-8845075	-	5'	8844877-8844877	8844877-8845075
Sspon.01G0003800-2B	Chr1B:8921902-8924332	+	5'	8921963-8921963	8921902-8921963
Sspon.01G0003800-2B	Chr1B:8921902-8924332	+	3'	8924152-8924152	8924152-8924332
Sspon.01G0003900-2B	Chr1B:9194796-9197127	+	5'	9194854-9194854	9194796-9194854
Sspon.01G0003910-2B	Chr1B:9197474-9199317	-	3'	9197507-9197507	9197474-9197507
Sspon.01G0003910-2B	Chr1B:9197474-9199317	-	5'	9199221-9199293	9199221-9199317
Sspon.01G0003920-2B	Chr1B:9219359-9225420	+	5'	9219521-9219521	9219359-9219521
Sspon.01G0004560-2B	Chr1B:10560137-10562292	-	5'	10562085-10562261	10562085-10562292
Sspon.01G0004570-2B	Chr1B:10565297-10569699	+	5'	10565362-10565362	10565297-10565362
Sspon.01G0004570-2B	Chr1B:10565297-10569699	+	3'	10569364-10569656	10569364-10569699
Sspon.01G0004610-2B	Chr1B:10670782-10671993	+	3'	10671629-10671629	10671629-10671993
Sspon.01G0004660-2B	Chr1B:10736391-10758593	-	5'	10758571-10758571	10758571-10758593
Sspon.01G0004690-2B	Chr1B:10706966-10709447	+	5'	10706979-10707024	10706966-10707024
Sspon.01G0004690-2B	Chr1B:10706966-10709447	+	3'	10708670-10708958	10708670-10709447
Sspon.01G0004700-2B	Chr1B:10691542-10702871	-	5'	10702753-10702753	10702753-10702871
Sspon.01G0004720-2B	Chr1B:10789746-10801736	-	3'	10789882-10789882	10789746-10789882
Sspon.01G0004900-2B	Chr1B:11099973-11108960	+	5'	11100215-11100228	11099973-11100228
Sspon.01G0004920-2B	Chr1B:11114099-11118536	-	3'	11114202-11114248	11114099-11114248
Sspon.01G0005000-2B	Chr1B:11168590-11176408	-	3'	11168799-11168909	11168590-11168909
Sspon.01G0005140-2B	Chr1B:11446274-11450778	+	5'	11446436-11446436	11446274-11446436
Sspon.01G0005170-2B	Chr1B:11815353-11819730	-	5'	11819621-11819621	11819621-11819730
Sspon.01G0005220-2B	Chr1B:12174698-12220020	-	3'	12174901-12175102	12174698-12175102
Sspon.01G0005230-2B	Chr1B:12226623-12229958	-	5'	12229260-12229260	12229260-12229958
Sspon.01G0005240-2B	Chr1B:12237531-12242267	-	5'	12241895-12242208	12241895-12242267
Sspon.01G0005410-2B	Chr1B:12841696-12852848	+	5'	12841709-12841850	12841696-12841850
Sspon.01G0005410-2B	Chr1B:12841696-12852848	+	3'	12852391-12852801	12852391-12852848
Sspon.01G0005550-2B	Chr1B:13252581-13255239	-	3'	13252742-13252742	13252581-13252742
Sspon.01G0005630-2B	Chr1B:13289683-13434924	-	3'	13289712-13290028	13289683-13290028
Sspon.01G0005690-2B	Chr1B:12897264-12911501	+	5'	12897349-12897349	12897264-12897349
Sspon.01G0005790-2B	Chr1B:13783385-13833188	+	5'	13783511-13783511	13783385-13783511
Sspon.01G0005820-1P	Chr1B:14020943-14024667	+	3'	14024348-14024348	14024348-14024667
Sspon.01G0005830-1P	Chr1B:21611490-21613163	-	3'	21611526-21611526	21611490-21611526
Sspon.01G0005860-1P	Chr1B:14690637-14694460	-	5'	14694327-14694410	14694327-14694460
Sspon.01G0005880-2B	Chr1B:13987225-14218449	-	3'	13987236-13987544	13987225-13987544
Sspon.01G0005900-2B	Chr1B:14224649-14227743	-	5'	14227575-14227575	14227575-14227743
Sspon.01G0006120-2B	Chr1B:16284011-16286883	-	5'	16286740-16286740	16286740-16286883
Sspon.01G0006130-2B	Chr1B:8425000-8428210	+	3'	8428159-8428159	8428159-8428210
Sspon.01G0006470-2B	Chr1B:20596020-20600933	-	3'	20596272-20596272	20596020-20596272
Sspon.01G0006520-2B	Chr1B:20529813-20534606	-	5'	20534389-20534469	20534389-20534606
Sspon.01G0006600-2B	Chr1B:20875682-20881676	-	3'	20875687-20875687	20875682-20875687
Sspon.01G0006610-2B	Chr1B:20869854-20872677	+	5'	20869859-20870123	20869854-20870123
Sspon.01G0006640-2B	Chr1B:20926275-20930438	+	5'	20926307-20926381	20926275-20926381
Sspon.01G0006870-2B	Chr1B:94515970-94519932	+	3'	94519313-94519768	94519313-94519932
Sspon.01G0006930-2B	Chr1B:30848033-30851169	+	5'	30848292-30848334	30848033-30848334
Sspon.01G0007080-2B	Chr1B:30920380-30925518	+	5'	30920925-30920925	30920380-30920925
Sspon.01G0007240-2B	Chr1B:32732779-32736927	-	5'	32736729-32736880	32736729-32736927
Sspon.01G0007320-2B	Chr1B:33619811-33635529	+	5'	33620443-33620443	33619811-33620443
Sspon.01G0007370-2B	Chr1B:93060250-93065471	-	5'	93065455-93065455	93065455-93065471
Sspon.01G0007390-2B	Chr1B:91229445-91234557	-	5'	91233946-91234511	91233946-91234557
Sspon.01G0007430-2B	Chr1B:32491534-32497618	-	3'	32491686-32491686	32491534-32491686
Sspon.01G0007490-2B	Chr1B:32411725-32413980	-	3'	32411767-32411767	32411725-32411767
Sspon.01G0007500-2B	Chr1B:32403415-32411127	+	3'	32410854-32410854	32410854-32411127
Sspon.01G0007520-2B	Chr1B:32389146-32393623	+	5'	32389335-32389371	32389146-32389371
Sspon.01G0007560-2B	Chr1B:100251251-100254573	+	3'	100254565-100254565	100254565-100254573
Sspon.01G0007640-2B	Chr1B:17325745-17331558	-	5'	17331299-17331299	17331299-17331558
Sspon.01G0007910-2B	Chr1B:32302154-32305763	+	3'	32305220-32305632	32305220-32305763
Sspon.01G0007930-2B	Chr1B:30503718-30513302	+	5'	30503837-30503837	30503718-30503837
Sspon.01G0008110-2B	Chr1B:30375738-30381317	+	3'	30381176-30381176	30381176-30381317
Sspon.01G0008350-2B	Chr1B:61884180-61910546	+	5'	61884233-61884233	61884180-61884233
Sspon.01G0008380-2B	Chr1B:62025762-62029919	+	3'	62029762-62029762	62029762-62029919
Sspon.01G0008550-2B	Chr1B:28788101-28789992	+	5'	28788247-28788247	28788101-28788247
Sspon.01G0008550-2B	Chr1B:28788101-28789992	+	3'	28789374-28789374	28789374-28789992
Sspon.01G0008690-2B	Chr1B:28634274-28637488	+	5'	28634310-28634586	28634274-28634586
Sspon.01G0008730-2B	Chr1B:29859765-29861165	-	3'	29860150-29860150	29859765-29860150
Sspon.01G0008740-2B	Chr1B:29472173-29476087	+	5'	29472545-29472545	29472173-29472545
Sspon.01G0008820-2B	Chr1B:29730832-29737248	-	3'	29731010-29731010	29730832-29731010
Sspon.01G0008870-2B	Chr1B:29703650-29705669	+	5'	29703722-29703722	29703650-29703722
Sspon.01G0008870-2B	Chr1B:29703650-29705669	+	3'	29705378-29705378	29705378-29705669
Sspon.01G0008920-2B	Chr1B:27818706-27835375	+	3'	27834832-27834832	27834832-27835375
Sspon.01G0009240-2B	Chr1B:94425136-94426672	+	5'	94425145-94425260	94425136-94425260
Sspon.01G0009250-1P	Chr1B:94314650-94317525	+	5'	94314741-94314916	94314650-94314916
Sspon.01G0009280-1P	Chr1B:94331017-94340107	+	5'	94331110-94331110	94331017-94331110
Sspon.01G0009280-1P	Chr1B:94331017-94340107	+	3'	94339645-94339645	94339645-94340107
Sspon.01G0009280-2B	Chr1B:94377305-94381562	-	3'	94377363-94377742	94377305-94377742
Sspon.01G0009310-2B	Chr1B:33136380-33189916	-	3'	33136795-33136795	33136380-33136795
Sspon.01G0009320-1P	Chr1B:33173419-33183257	-	3'	33173578-33173631	33173419-33173631
Sspon.01G0009740-2B	Chr1B:33712304-33715433	+	3'	33715051-33715373	33715051-33715433
Sspon.01G0010060-2B	Chr1B:34404906-34408443	+	5'	34404913-34405059	34404906-34405059
Sspon.01G0010070-2B	Chr1B:34512876-34519753	-	3'	34513141-34513141	34512876-34513141
Sspon.01G0010070-2B	Chr1B:34512876-34519753	-	5'	34519564-34519694	34519564-34519753
Sspon.01G0010190-2B	Chr1B:40173579-40185353	-	3'	40173606-40173731	40173579-40173731
Sspon.01G0010380-2B	Chr1B:35084432-35093189	+	3'	35092946-35092946	35092946-35093189
Sspon.01G0010410-2B	Chr1B:35421662-35424648	-	3'	35421689-35421689	35421662-35421689
Sspon.01G0010430-2B	Chr1B:35382916-35386223	+	5'	35383509-35383509	35382916-35383509
Sspon.01G0010440-2B	Chr1B:35745912-35751191	-	5'	35751103-35751103	35751103-35751191
Sspon.01G0010450-1P	Chr1B:24028408-24031779	+	5'	24028716-24028716	24028408-24028716
Sspon.01G0010570-2B	Chr1B:36047516-36052150	+	5'	36047737-36047737	36047516-36047737
Sspon.01G0010710-1T	Chr1B:36504182-36506491	-	3'	36504402-36504402	36504182-36504402
Sspon.01G0010710-1T	Chr1B:36504182-36506491	-	5'	36506398-36506398	36506398-36506491
Sspon.01G0010750-2B	Chr1B:36512800-36515747	-	3'	36513152-36513272	36512800-36513272
Sspon.01G0010830-2B	Chr1B:36639343-36647593	-	5'	36647430-36647430	36647430-36647593
Sspon.01G0010910-2B	Chr1B:36724350-36728265	-	3'	36724616-36724616	36724350-36724616
Sspon.01G0010920-1P	Chr1B:37594627-37597569	+	5'	37594749-37594909	37594627-37594909
Sspon.01G0010920-1P	Chr1B:37594627-37597569	+	3'	37597312-37597312	37597312-37597569
Sspon.01G0010930-2B	Chr1B:37597074-37601642	-	5'	37601586-37601586	37601586-37601642
Sspon.01G0011090-1T	Chr1B:37319552-37321664	+	3'	37321317-37321317	37321317-37321664
Sspon.01G0011110-2B	Chr1B:37401313-37408957	+	3'	37408252-37408252	37408252-37408957
Sspon.01G0011140-2B	Chr1B:37416296-37492847	+	5'	37418297-37418297	37416296-37418297
Sspon.01G0011150-2B	Chr1B:37436863-37446906	+	5'	37437100-37437100	37436863-37437100
Sspon.01G0011210-2B	Chr1B:92912309-92914468	-	5'	92914430-92914430	92914430-92914468
Sspon.01G0011470-2B	Chr1B:37989765-37992697	+	3'	37992372-37992372	37992372-37992697
Sspon.01G0011530-2B	Chr1B:38044323-38049060	+	3'	38048601-38048601	38048601-38049060
Sspon.01G0011580-2B	Chr1B:38903458-38907591	-	3'	38903469-38903821	38903458-38903821
Sspon.01G0011610-2B	Chr1B:38162298-38168114	-	5'	38168064-38168064	38168064-38168114
Sspon.01G0011630-2B	Chr1B:38299000-38303010	+	5'	38299061-38299265	38299000-38299265
Sspon.01G0011630-2B	Chr1B:38299000-38303010	+	3'	38302610-38302986	38302610-38303010
Sspon.01G0011900-2B	Chr1B:122663472-122672291	+	5'	122663545-122663545	122663472-122663545
Sspon.01G0012020-2B	Chr1B:39843961-39854367	+	5'	39844111-39844111	39843961-39844111
Sspon.01G0012030-2B	Chr1B:39723548-39726070	+	5'	39723555-39723555	39723548-39723555
Sspon.01G0012070-2B	Chr1B:39867635-39871732	+	3'	39871698-39871698	39871698-39871732
Sspon.01G0012140-2B	Chr1B:40032025-40035389	+	5'	40032097-40032097	40032025-40032097
Sspon.01G0012140-2B	Chr1B:40032025-40035389	+	3'	40034892-40035056	40034892-40035389
Sspon.01G0012230-2B	Chr1B:40297154-40306457	+	5'	40297335-40297998	40297154-40297998
Sspon.01G0012330-2B	Chr1B:40536545-40540037	-	3'	40537171-40537171	40536545-40537171
Sspon.01G0012330-2B	Chr1B:40536545-40540037	-	5'	40539922-40539922	40539922-40540037
Sspon.01G0012440-2B	Chr1B:41376697-41383101	+	3'	41382888-41382888	41382888-41383101
Sspon.01G0012460-2B	Chr1B:41356246-41368990	-	5'	41368458-41368458	41368458-41368990
Sspon.01G0012490-2B	Chr1B:41289483-41301986	+	5'	41289662-41289662	41289483-41289662
Sspon.01G0012570-2B	Chr1B:122453180-122459683	-	3'	122453222-122453459	122453180-122453459
Sspon.01G0012700-2B	Chr1B:41442798-41445174	-	3'	41443035-41443035	41442798-41443035
Sspon.01G0012940-2B	Chr1B:41957578-41958751	+	3'	41958687-41958687	41958687-41958751
Sspon.01G0012950-2B	Chr1B:42175389-42178548	+	5'	42175655-42175655	42175389-42175655
Sspon.01G0012960-2B	Chr1B:42159894-42167349	-	5'	42166984-42167310	42166984-42167349
Sspon.01G0013140-2B	Chr1B:42953895-43000040	+	5'	42954025-42954144	42953895-42954144
Sspon.01G0013150-2B	Chr1B:42967319-43062231	-	5'	43062145-43062199	43062145-43062231
Sspon.01G0013210-3P	Chr1B:43544124-43616685	+	5'	43544187-43544187	43544124-43544187
Sspon.01G0013210-3P	Chr1B:43544124-43616685	+	3'	43616574-43616574	43616574-43616685
Sspon.01G0013240-2B	Chr1B:43455306-43459995	+	3'	43459707-43459765	43459707-43459995
Sspon.01G0013320-2B	Chr1B:43513454-43526142	-	3'	43513545-43513545	43513454-43513545
Sspon.01G0013440-2B	Chr1B:44777295-44780119	+	5'	44777441-44777441	44777295-44777441
Sspon.01G0013440-2B	Chr1B:44777295-44780119	+	3'	44780089-44780089	44780089-44780119
Sspon.01G0013600-2B	Chr1B:45075004-45076265	+	5'	45075022-45075144	45075004-45075144
Sspon.01G0013610-2B	Chr1B:45075359-45080891	-	3'	45076916-45076916	45075359-45076916
Sspon.01G0013610-2B	Chr1B:45075359-45080891	-	5'	45080681-45080890	45080681-45080891
Sspon.01G0013680-2B	Chr1B:44516447-44521139	+	5'	44516541-44516594	44516447-44516594
Sspon.01G0013680-2B	Chr1B:44516447-44521139	+	3'	44521021-44521021	44521021-44521139
Sspon.01G0013740-2B	Chr1B:62356014-62361445	-	5'	62361202-62361316	62361202-62361445
Sspon.01G0014010-2B	Chr1B:46168529-46174099	-	3'	46168542-46168863	46168529-46168863
Sspon.01G0014050-2B	Chr1B:46237165-46241307	-	3'	46237261-46237261	46237165-46237261
Sspon.01G0014110-2B	Chr1B:46444851-46450816	-	3'	46445196-46445196	46444851-46445196
Sspon.01G0014110-2B	Chr1B:46444851-46450816	-	5'	46450627-46450800	46450627-46450816
Sspon.01G0014150-2B	Chr1B:47066493-47076837	-	5'	47076588-47076745	47076588-47076837
Sspon.01G0014210-2B	Chr1B:48201290-48203254	+	3'	48203014-48203203	48203014-48203254
Sspon.01G0014630-2B	Chr1B:31936935-31941285	-	5'	31941066-31941171	31941066-31941285
Sspon.01G0014730-2B	Chr1B:56887339-56890430	-	3'	56887377-56887792	56887339-56887792
Sspon.01G0014780-2B	Chr1B:57079598-57084088	-	3'	57079640-57079880	57079598-57079880
Sspon.01G0014780-2B	Chr1B:57079598-57084088	-	5'	57083824-57084071	57083824-57084088
Sspon.01G0014920-2B	Chr1B:27423585-27426255	-	3'	27423675-27423850	27423585-27423850
Sspon.01G0015300-2B	Chr1B:49906673-49924199	-	3'	49906724-49906919	49906673-49906919
Sspon.01G0015350-2B	Chr1B:47893890-47895412	-	5'	47895332-47895332	47895332-47895412
Sspon.01G0015360-2B	Chr1B:47841565-47844459	-	5'	47844269-47844379	47844269-47844459
Sspon.01G0015480-2B	Chr1B:50192677-50196931	+	5'	50192703-50192866	50192677-50192866
Sspon.01G0015860-2B	Chr1B:52880461-52885525	+	5'	52880570-52880637	52880461-52880637
Sspon.01G0016070-2B	Chr1B:54475416-54482224	+	5'	54475418-54475689	54475416-54475689
Sspon.01G0016140-1P	Chr1B:54864113-54870502	+	5'	54864124-54864143	54864113-54864143
Sspon.01G0016230-2B	Chr1B:61420418-61425462	+	3'	61425251-61425251	61425251-61425462
Sspon.01G0016740-2B	Chr1B:24629446-24635387	+	5'	24629586-24629586	24629446-24629586
Sspon.01G0016740-2B	Chr1B:24629446-24635387	+	3'	24635284-24635284	24635284-24635387
Sspon.01G0016850-2B	Chr1B:31827431-31832491	-	3'	31827452-31827780	31827431-31827780
Sspon.01G0017140-2B	Chr1B:67725270-67731769	+	5'	67725288-67725324	67725270-67725324
Sspon.01G0017270-2B	Chr1B:67918261-67922677	+	3'	67922468-67922468	67922468-67922677
Sspon.01G0017340-2B	Chr1B:68299812-68303218	+	5'	68299895-68299895	68299812-68299895
Sspon.01G0017340-2B	Chr1B:68299812-68303218	+	3'	68303070-68303070	68303070-68303218
Sspon.01G0017500-2B	Chr1B:70595512-70606100	+	5'	70595863-70595863	70595512-70595863
Sspon.01G0017580-2B	Chr1B:70011161-70017158	+	3'	70016808-70016808	70016808-70017158
Sspon.01G0017620-2B	Chr1B:69035434-69040566	+	5'	69035436-69035929	69035434-69035929
Sspon.01G0017650-2B	Chr1B:69065484-69069836	+	3'	69069764-69069764	69069764-69069836
Sspon.01G0017660-1P	Chr1B:69301187-69306778	-	3'	69301398-69301398	69301187-69301398
Sspon.01G0017670-2B	Chr1B:69119103-69122095	+	5'	69119245-69119523	69119103-69119523
Sspon.01G0017740-2B	Chr1B:70642988-70647010	+	5'	70643021-70643192	70642988-70643192
Sspon.01G0017910-2B	Chr1B:72412502-72421718	+	5'	72412530-72412784	72412502-72412784
Sspon.01G0017910-2B	Chr1B:72412502-72421718	+	3'	72421512-72421512	72421512-72421718
Sspon.01G0017940-2B	Chr1B:72451442-72454591	+	5'	72451469-72451469	72451442-72451469
Sspon.01G0018130-2B	Chr1B:72545584-72554170	-	3'	72545647-72546070	72545584-72546070
Sspon.01G0018180-2B	Chr1B:72577421-72583827	-	5'	72583510-72583510	72583510-72583827
Sspon.01G0018240-2B	Chr1B:72830740-72833182	-	3'	72830769-72830769	72830740-72830769
Sspon.01G0018240-2B	Chr1B:72830740-72833182	-	5'	72833172-72833172	72833172-72833182
Sspon.01G0018380-2B	Chr1B:73952667-73955788	+	5'	73953459-73953459	73952667-73953459
Sspon.01G0018420-2B	Chr1B:73478700-73487521	+	5'	73479061-73479061	73478700-73479061
Sspon.01G0018470-2B	Chr1B:74157171-74163960	+	3'	74163676-74163676	74163676-74163960
Sspon.01G0018720-2B	Chr1B:76032166-76041224	+	3'	76041073-76041073	76041073-76041224
Sspon.01G0018780-1P	Chr1B:6774881-6776652	-	3'	6775303-6775303	6774881-6775303
Sspon.01G0018780-1P	Chr1B:6774881-6776652	-	5'	6776646-6776646	6776646-6776652
Sspon.01G0018780-2B	Chr1B:75306182-75308124	+	5'	75306297-75306297	75306182-75306297
Sspon.01G0018780-2B	Chr1B:75306182-75308124	+	3'	75307725-75307725	75307725-75308124
Sspon.01G0018900-2B	Chr1B:76444568-76449828	-	3'	76444759-76444759	76444568-76444759
Sspon.01G0018900-2B	Chr1B:76444568-76449828	-	5'	76449787-76449787	76449787-76449828
Sspon.01G0018920-2B	Chr1B:76414824-76425218	-	3'	76414905-76415278	76414824-76415278
Sspon.01G0018920-2B	Chr1B:76414824-76425218	-	5'	76424976-76425105	76424976-76425218
Sspon.01G0018960-2B	Chr1B:76364186-76367717	+	5'	76364215-76364215	76364186-76364215
Sspon.01G0018960-2B	Chr1B:76364186-76367717	+	3'	76367328-76367667	76367328-76367717
Sspon.01G0018970-2B	Chr1B:76351125-76354764	-	5'	76354607-76354761	76354607-76354764
Sspon.01G0018980-2B	Chr1B:76344883-76350225	+	5'	76345111-76345111	76344883-76345111
Sspon.01G0018980-2B	Chr1B:76344883-76350225	+	3'	76350038-76350038	76350038-76350225
Sspon.01G0019000-2B	Chr1B:76291521-76295304	-	3'	76291532-76291713	76291521-76291713
Sspon.01G0019210-2B	Chr1B:77316194-77319209	-	3'	77316330-77316330	77316194-77316330
Sspon.01G0019210-2B	Chr1B:77316194-77319209	-	5'	77319163-77319163	77319163-77319209
Sspon.01G0019310-2B	Chr1B:78149571-78162748	+	3'	78162717-78162717	78162717-78162748
Sspon.01G0019540-2B	Chr1B:78955902-78959856	-	5'	78959581-78959799	78959581-78959856
Sspon.01G0019580-2B	Chr1B:79032255-79037924	+	3'	79037800-79037800	79037800-79037924
Sspon.01G0019680-2B	Chr1B:79195200-79201491	+	5'	79195238-79195238	79195200-79195238
Sspon.01G0019680-2B	Chr1B:79195200-79201491	+	3'	79201138-79201396	79201138-79201491
Sspon.01G0019860-2B	Chr1B:79367854-79373101	+	3'	79372929-79372929	79372929-79373101
Sspon.01G0019910-2B	Chr1B:80075658-80079927	+	3'	80079328-80079750	80079328-80079927
Sspon.01G0020140-2B	Chr1B:80604817-80609420	-	3'	80605011-80605011	80604817-80605011
Sspon.01G0020400-2B	Chr1B:18226034-18230477	+	5'	18226192-18226192	18226034-18226192
Sspon.01G0020520-2B	Chr1B:80885674-80890561	+	5'	80886105-80886161	80885674-80886161
Sspon.01G0020520-2B	Chr1B:80885674-80890561	+	3'	80890011-80890558	80890011-80890561
Sspon.01G0020560-1P	Chr1B:23820971-23823102	-	3'	23821070-23821070	23820971-23821070
Sspon.01G0020560-2B	Chr1B:80905356-80908038	+	5'	80905498-80905498	80905356-80905498
Sspon.01G0020560-2B	Chr1B:80905356-80908038	+	3'	80907834-80907834	80907834-80908038
Sspon.01G0020620-2B	Chr1B:80818639-80827191	+	5'	80818793-80818793	80818639-80818793
Sspon.01G0020700-2B	Chr1B:81712432-81716286	-	3'	81712977-81712977	81712432-81712977
Sspon.01G0020700-2B	Chr1B:81712432-81716286	-	5'	81715930-81715930	81715930-81716286
Sspon.01G0020870-2B	Chr1B:81957526-81960677	-	3'	81957602-81957602	81957526-81957602
Sspon.01G0020930-2B	Chr1B:81986557-81992561	-	3'	81986560-81986927	81986557-81986927
Sspon.01G0020970-2B	Chr1B:82050554-82051934	-	5'	82051829-82051829	82051829-82051934
Sspon.01G0020980-2B	Chr1B:82493756-82499137	+	5'	82494211-82494211	82493756-82494211
Sspon.01G0021190-2B	Chr1B:82653314-82656758	-	3'	82653418-82653418	82653314-82653418
Sspon.01G0021220-2B	Chr1B:82605833-82610722	+	5'	82605862-82605862	82605833-82605862
Sspon.01G0021220-2B	Chr1B:82605833-82610722	+	3'	82610556-82610575	82610556-82610722
Sspon.01G0021240-2B	Chr1B:82583252-82586597	-	5'	82586567-82586589	82586567-82586597
Sspon.01G0021260-2B	Chr1B:83090484-83097257	-	5'	83096301-83096523	83096301-83097257
Sspon.01G0021270-2B	Chr1B:83110559-83114413	+	5'	83110579-83110579	83110559-83110579
Sspon.01G0021350-2B	Chr1B:82871348-82878214	-	3'	82871461-82871461	82871348-82871461
Sspon.01G0021370-2B	Chr1B:82922368-82926714	+	5'	82922369-82922369	82922368-82922369
Sspon.01G0021530-2B	Chr1B:83054529-83057600	+	3'	83057333-83057484	83057333-83057600
Sspon.01G0021570-2B	Chr1B:83005120-83010742	+	5'	83005192-83005340	83005120-83005340
Sspon.01G0021620-2B	Chr1B:84104154-84107995	+	3'	84107956-84107956	84107956-84107995
Sspon.01G0021720-2B	Chr1B:82998781-83001471	+	3'	83001320-83001320	83001320-83001471
Sspon.01G0021820-2B	Chr1B:83544855-83548287	-	5'	83548216-83548216	83548216-83548287
Sspon.01G0021920-2B	Chr1B:83661931-83665214	+	3'	83664942-83665196	83664942-83665214
Sspon.01G0021970-2B	Chr1B:83859115-83866587	-	3'	83859298-83859298	83859115-83859298
Sspon.01G0021970-2B	Chr1B:83859115-83866587	-	5'	83866424-83866424	83866424-83866587
Sspon.01G0022000-2B	Chr1B:83890688-83893719	+	3'	83893653-83893653	83893653-83893719
Sspon.01G0022340-2B	Chr1B:84994751-85009992	-	3'	84994754-84995003	84994751-84995003
Sspon.01G0022350-2B	Chr1B:93882517-93885031	-	5'	93884758-93884758	93884758-93885031
Sspon.01G0022400-2B	Chr1B:84822255-84826194	-	3'	84822477-84822477	84822255-84822477
Sspon.01G0022400-2B	Chr1B:84822255-84826194	-	5'	84826065-84826065	84826065-84826194
Sspon.01G0022510-2B	Chr1B:84761793-84765587	-	3'	84761803-84762055	84761793-84762055
Sspon.01G0022650-2B	Chr1B:86233848-86241860	-	5'	86241713-86241855	86241713-86241860
Sspon.01G0022680-2B	Chr1B:86296233-86297883	+	5'	86296290-86296290	86296233-86296290
Sspon.01G0022680-2B	Chr1B:86296233-86297883	+	3'	86297662-86297662	86297662-86297883
Sspon.01G0022690-2B	Chr1B:86298309-86303929	-	5'	86303794-86303794	86303794-86303929
Sspon.01G0022720-2B	Chr1B:86117387-86126444	-	3'	86117516-86117516	86117387-86117516
Sspon.01G0022750-2B	Chr1B:86106340-86111469	+	3'	86111225-86111377	86111225-86111469
Sspon.01G0022780-2B	Chr1B:86089061-86089950	-	5'	86089831-86089831	86089831-86089950
Sspon.01G0022860-2B	Chr1B:85757329-85761715	+	3'	85761668-85761668	85761668-85761715
Sspon.01G0022940-2B	Chr1B:86917362-86921130	-	3'	86917506-86917506	86917362-86917506
Sspon.01G0022940-2B	Chr1B:86917362-86921130	-	5'	86920787-86920787	86920787-86921130
Sspon.01G0022950-2B	Chr1B:86967204-86979527	+	5'	86967295-86967295	86967204-86967295
Sspon.01G0022970-2B	Chr1B:87016372-87018821	-	5'	87018333-87018820	87018333-87018821
Sspon.01G0023000-2B	Chr1B:86881084-86882564	-	3'	86881128-86881130	86881084-86881130
Sspon.01G0023200-2B	Chr1B:76298359-76334526	+	5'	76298445-76298497	76298359-76298497
Sspon.01G0023460-2B	Chr1B:89111123-89113458	+	5'	89111383-89111383	89111123-89111383
Sspon.01G0023460-2B	Chr1B:89111123-89113458	+	3'	89112789-89112789	89112789-89113458
Sspon.01G0023590-2B	Chr1B:89766911-89771272	+	3'	89770809-89770809	89770809-89771272
Sspon.01G0023610-2B	Chr1B:89808616-89817836	+	5'	89808740-89808740	89808616-89808740
Sspon.01G0023690-1P	Chr1B:90609825-90617886	-	3'	90609851-90610145	90609825-90610145
Sspon.01G0023690-1P	Chr1B:90609825-90617886	-	5'	90617530-90617530	90617530-90617886
Sspon.01G0023710-2B	Chr1B:90589288-90595636	-	3'	90589370-90589370	90589288-90589370
Sspon.01G0023740-2B	Chr1B:91059283-91062259	+	3'	91061819-91062248	91061819-91062259
Sspon.01G0023790-2B	Chr1B:90999264-91002370	-	3'	90999339-90999503	90999264-90999503
Sspon.01G0023790-2B	Chr1B:90999264-91002370	-	5'	91002075-91002297	91002075-91002370
Sspon.01G0024080-2B	Chr1B:91675231-91678789	+	3'	91678456-91678783	91678456-91678789
Sspon.01G0024120-2B	Chr1B:92365870-92373415	+	3'	92373062-92373348	92373062-92373415
Sspon.01G0024310-2B	Chr1B:89504647-89507136	+	5'	89504675-89504748	89504647-89504748
Sspon.01G0024430-2B	Chr1B:88335910-88348080	-	3'	88335928-88336171	88335910-88336171
Sspon.01G0024460-2B	Chr1B:88495633-88498360	+	3'	88498193-88498193	88498193-88498360
Sspon.01G0024860-2B	Chr1B:97480691-97485108	+	5'	97480742-97480837	97480691-97480837
Sspon.01G0024870-2B	Chr1B:97486196-97491598	-	3'	97486291-97486291	97486196-97486291
Sspon.01G0025000-2B	Chr1B:97707409-97712213	-	3'	97707689-97707689	97707409-97707689
Sspon.01G0025010-2B	Chr1B:97705972-97707216	+	5'	97706196-97706196	97705972-97706196
Sspon.01G0025010-2B	Chr1B:97705972-97707216	+	3'	97706854-97707028	97706854-97707216
Sspon.01G0025240-1P	Chr1B:97787401-97790429	+	5'	97787408-97787408	97787401-97787408
Sspon.01G0025240-2B	Chr1B:97594356-97597074	+	5'	97594443-97594443	97594356-97594443
Sspon.01G0025260-2B	Chr1B:94237737-94243023	+	5'	94237805-94237805	94237737-94237805
Sspon.01G0025260-2B	Chr1B:94237737-94243023	+	3'	94242983-94242983	94242983-94243023
Sspon.01G0025290-2B	Chr1B:97013961-97019489	-	3'	97014217-97014360	97013961-97014360
Sspon.01G0025450-2B	Chr1B:100097247-100101274	+	5'	100097291-100097291	100097247-100097291
Sspon.01G0025670-2B	Chr1B:81214502-81217395	+	3'	81217154-81217154	81217154-81217395
Sspon.01G0025690-2B	Chr1B:81205977-81213310	+	5'	81206104-81206104	81205977-81206104
Sspon.01G0025690-2B	Chr1B:81205977-81213310	+	3'	81213056-81213056	81213056-81213310
Sspon.01G0025780-2B	Chr1B:100236186-100243202	-	3'	100236216-100236506	100236186-100236506
Sspon.01G0025790-2B	Chr1B:100218932-100221370	+	5'	100219027-100219027	100218932-100219027
Sspon.01G0025790-2B	Chr1B:100218932-100221370	+	3'	100220957-100220957	100220957-100221370
Sspon.01G0025800-2B	Chr1B:100171316-100179094	-	5'	100178867-100179051	100178867-100179094
Sspon.01G0025820-2B	Chr1B:100137588-100142056	-	3'	100138433-100138619	100137588-100138619
Sspon.01G0025840-2B	Chr1B:100385216-100390133	-	3'	100385353-100385353	100385216-100385353
Sspon.01G0025850-2B	Chr1B:100064249-100070303	-	3'	100064311-100064311	100064249-100064311
Sspon.01G0025850-2B	Chr1B:100064249-100070303	-	5'	100070267-100070267	100070267-100070303
Sspon.01G0025900-2B	Chr1B:101037281-101042831	+	3'	101042507-101042507	101042507-101042831
Sspon.01G0025950-2B	Chr1B:101098016-101100390	-	3'	101098159-101098159	101098016-101098159
Sspon.01G0026240-2B	Chr1B:98297889-98303078	+	5'	98298070-98298070	98297889-98298070
Sspon.01G0026240-2B	Chr1B:98297889-98303078	+	3'	98303007-98303007	98303007-98303078
Sspon.01G0026250-2B	Chr1B:98285546-98290875	+	3'	98290326-98290752	98290326-98290875
Sspon.01G0027090-2B	Chr1B:93286469-93290801	+	5'	93286515-93286515	93286469-93286515
Sspon.01G0027370-2B	Chr1B:99156365-99224976	-	5'	99224584-99224961	99224584-99224976
Sspon.01G0027530-2B	Chr1B:99250821-99255760	+	5'	99250913-99250913	99250821-99250913
Sspon.01G0027600-2B	Chr1B:98878943-98881935	+	5'	98879075-98879075	98878943-98879075
Sspon.01G0027610-2B	Chr1B:98884642-98886847	-	3'	98885362-98885362	98884642-98885362
Sspon.01G0027610-2B	Chr1B:98884642-98886847	-	5'	98886777-98886777	98886777-98886847
Sspon.01G0027690-2B	Chr1B:98691160-98694400	+	3'	98693845-98693845	98693845-98694400
Sspon.01G0027850-2B	Chr1B:99014692-99015779	-	3'	99014765-99014765	99014692-99014765
Sspon.01G0027850-2B	Chr1B:99014692-99015779	-	5'	99015691-99015691	99015691-99015779
Sspon.01G0027860-2B	Chr1B:99289706-99301323	-	3'	99290529-99290529	99289706-99290529
Sspon.01G0028040-2B	Chr1B:64286499-64411933	+	5'	64286609-64286609	64286499-64286609
Sspon.01G0028360-2B	Chr1B:96848043-96854895	-	3'	96848274-96848274	96848043-96848274
Sspon.01G0028580-2B	Chr1B:112707076-112709740	+	5'	112707178-112707178	112707076-112707178
Sspon.01G0028590-2B	Chr1B:112703233-113001692	+	5'	112703480-112703480	112703233-112703480
Sspon.01G0028620-2B	Chr1B:112643508-112920012	-	5'	112919795-112919795	112919795-112920012
Sspon.01G0028640-2B	Chr1B:110934637-110938898	+	3'	110938562-110938562	110938562-110938898
Sspon.01G0028710-2B	Chr1B:110844146-110847434	+	5'	110844348-110844348	110844146-110844348
Sspon.01G0028790-2B	Chr1B:111329538-111334126	-	5'	111334116-111334116	111334116-111334126
Sspon.01G0028920-2B	Chr1B:110956056-110959324	-	3'	110956310-110956466	110956056-110956466
Sspon.01G0028920-2B	Chr1B:110956056-110959324	-	5'	110959127-110959280	110959127-110959324
Sspon.01G0028940-2P	Chr1B:111029531-111039892	+	5'	111029624-111029908	111029531-111029908
Sspon.01G0029350-2B	Chr1B:34170505-34172994	-	3'	34171022-34171304	34170505-34171304
Sspon.01G0029480-2B	Chr1B:109953742-109957680	-	5'	109957513-109957513	109957513-109957680
Sspon.01G0029600-2B	Chr1B:462706-464253	+	5'	462737-462737	462706-462737
Sspon.01G0030300-2B	Chr1B:109441236-109442906	+	5'	109441443-109441443	109441236-109441443
Sspon.01G0030630-1T	Chr1B:108103110-108155798	+	5'	108103193-108103305	108103110-108103305
Sspon.01G0030710-2B	Chr1B:108196741-108200903	+	5'	108196821-108196821	108196741-108196821
Sspon.01G0030710-2B	Chr1B:108196741-108200903	+	3'	108200619-108200882	108200619-108200903
Sspon.01G0030790-2B	Chr1B:108380499-108382737	-	3'	108380518-108380518	108380499-108380518
Sspon.01G0030810-2B	Chr1B:108677350-108684369	+	5'	108677405-108677405	108677350-108677405
Sspon.01G0030900-2B	Chr1B:108576330-108581165	+	3'	108580595-108580962	108580595-108581165
Sspon.01G0030980-2B	Chr1B:108275109-108278330	+	5'	108275277-108275320	108275109-108275320
Sspon.01G0031010-2B	Chr1B:108247055-108249225	+	3'	108249082-108249082	108249082-108249225
Sspon.01G0031040-2B	Chr1B:108014920-108019069	-	3'	108015025-108015374	108014920-108015374
Sspon.01G0031160-1P	Chr1B:107523210-107525731	+	5'	107523285-107523285	107523210-107523285
Sspon.01G0031200-2B	Chr1B:107182591-107184233	-	5'	107183959-107183959	107183959-107184233
Sspon.01G0031380-2B	Chr1B:106848874-106852600	+	5'	106849767-106849894	106848874-106849894
Sspon.01G0031560-2B	Chr1B:115285657-115288086	+	5'	115285678-115285860	115285657-115285860
Sspon.01G0031560-2B	Chr1B:115285657-115288086	+	3'	115287505-115287903	115287505-115288086
Sspon.01G0031680-2B	Chr1B:106405501-106408251	-	3'	106405729-106405729	106405501-106405729
Sspon.01G0031720-2B	Chr1B:106447491-106453697	+	3'	106453318-106453318	106453318-106453697
Sspon.01G0031730-2B	Chr1B:106453325-106456686	-	3'	106453758-106453758	106453325-106453758
Sspon.01G0031730-2B	Chr1B:106453325-106456686	-	5'	106456633-106456633	106456633-106456686
Sspon.01G0031760-2B	Chr1B:105896224-105902703	-	3'	105896451-105896451	105896224-105896451
Sspon.01G0031760-2B	Chr1B:105896224-105902703	-	5'	105902621-105902682	105902621-105902703
Sspon.01G0031820-2B	Chr1B:103971604-103983037	-	5'	103982989-103983011	103982989-103983037
Sspon.01G0031830-2B	Chr1B:103985593-103986951	+	5'	103985821-103986057	103985593-103986057
Sspon.01G0031830-2B	Chr1B:103985593-103986951	+	3'	103986749-103986749	103986749-103986951
Sspon.01G0031840-2B	Chr1B:103992017-103996022	+	5'	103992265-103992265	103992017-103992265
Sspon.01G0031840-2B	Chr1B:103992017-103996022	+	3'	103995756-103995756	103995756-103996022
Sspon.01G0031980-2B	Chr1B:105711421-105714677	-	5'	105714663-105714663	105714663-105714677
Sspon.01G0032040-2B	Chr1B:105059856-105082533	-	5'	105082522-105082522	105082522-105082533
Sspon.01G0032250-2B	Chr1B:105438410-105446444	+	5'	105438446-105438446	105438410-105438446
Sspon.01G0032320-2B	Chr1B:105552767-105557050	-	3'	105552858-105552924	105552767-105552924
Sspon.01G0032320-2B	Chr1B:105552767-105557050	-	5'	105556774-105556774	105556774-105557050
Sspon.01G0032350-2B	Chr1B:105508458-105510905	+	3'	105510572-105510776	105510572-105510905
Sspon.01G0032370-2B	Chr1B:105485025-105488744	-	3'	105485087-105485364	105485025-105485364
Sspon.01G0032380-2B	Chr1B:105481235-105484626	-	5'	105484465-105484595	105484465-105484626
Sspon.01G0032390-2B	Chr1B:105468861-105480827	+	5'	105469012-105469091	105468861-105469091
Sspon.01G0032520-2B	Chr1B:104352065-104357185	-	5'	104357125-104357125	104357125-104357185
Sspon.01G0032670-2B	Chr1B:104289139-104292709	+	3'	104292486-104292486	104292486-104292709
Sspon.01G0032680-2B	Chr1B:104156426-104161856	+	3'	104161726-104161726	104161726-104161856
Sspon.01G0032690-2B	Chr1B:104399220-104400255	-	3'	104399438-104399438	104399220-104399438
Sspon.01G0032710-2B	Chr1B:104374672-104377059	-	5'	104375973-104376770	104375973-104377059
Sspon.01G0032750-2B	Chr1B:104124071-104268594	+	3'	104268152-104268388	104268152-104268594
Sspon.01G0033750-2B	Chr1B:102527814-102535080	-	3'	102527866-102527866	102527814-102527866
Sspon.01G0033840-2B	Chr1B:102248754-102257034	+	5'	102248923-102248923	102248754-102248923
Sspon.01G0033880-2B	Chr1B:102307538-102316209	+	3'	102315906-102315906	102315906-102316209
Sspon.01G0033900-2B	Chr1B:102760634-102764208	+	5'	102760669-102760669	102760634-102760669
Sspon.01G0033930-2B	Chr1B:102752016-102754487	+	5'	102752329-102752329	102752016-102752329
Sspon.01G0034020-1B	Chr1B:590830-599305	+	5'	590999-590999	590830-590999
Sspon.01G0034020-1B	Chr1B:590830-599305	+	3'	599251-599251	599251-599305
Sspon.01G0034050-1B	Chr1B:717244-721049	-	5'	721014-721014	721014-721049
Sspon.01G0034140-1B	Chr1B:1056304-1061811	+	5'	1056390-1056570	1056304-1056570
Sspon.01G0034140-1B	Chr1B:1056304-1061811	+	3'	1061515-1061515	1061515-1061811
Sspon.01G0034180-1B	Chr1B:1125179-1127301	+	3'	1127296-1127296	1127296-1127301
Sspon.01G0034220-1B	Chr1B:1601753-1608194	+	3'	1608002-1608002	1608002-1608194
Sspon.01G0034240-1B	Chr1B:1862226-1865978	+	3'	1865848-1865848	1865848-1865978
Sspon.01G0034320-1B	Chr1B:2549501-2551709	+	5'	2549567-2549567	2549501-2549567
Sspon.01G0034320-1B	Chr1B:2549501-2551709	+	3'	2550835-2550835	2550835-2551709
Sspon.01G0034350-1B	Chr1B:2675079-2681360	-	3'	2675830-2675830	2675079-2675830
Sspon.01G0034370-1B	Chr1B:2929054-2955168	-	5'	2954770-2954770	2954770-2955168
Sspon.01G0034380-1P	Chr1B:3331652-3369912	+	3'	3369624-3369624	3369624-3369912
Sspon.01G0034390-1B	Chr1B:3426014-3432594	+	3'	3432542-3432542	3432542-3432594
Sspon.01G0034450-1B	Chr1B:3791983-3794596	-	3'	3792039-3792314	3791983-3792314
Sspon.01G0034500-1B	Chr1B:4044214-4047689	+	5'	4044278-4044278	4044214-4044278
Sspon.01G0034510-1B	Chr1B:4108411-4113431	+	5'	4108718-4109068	4108411-4109068
Sspon.01G0034510-1B	Chr1B:4108411-4113431	+	3'	4113045-4113045	4113045-4113431
Sspon.01G0034540-1B	Chr1B:4324409-4329755	+	3'	4329527-4329527	4329527-4329755
Sspon.01G0034590-1B	Chr1B:4472838-4476937	-	5'	4476786-4476935	4476786-4476937
Sspon.01G0034610-1B	Chr1B:4697946-4702744	+	5'	4698256-4698256	4697946-4698256
Sspon.01G0034610-1B	Chr1B:4697946-4702744	+	3'	4702515-4702629	4702515-4702744
Sspon.01G0034630-1B	Chr1B:4747877-4755588	-	3'	4747965-4748440	4747877-4748440
Sspon.01G0034650-1B	Chr1B:4784950-4798837	+	5'	4785192-4785192	4784950-4785192
Sspon.01G0034850-1B	Chr1B:5712935-5716205	+	3'	5715926-5716195	5715926-5716205
Sspon.01G0034930-1P	Chr1B:74559669-74563547	-	3'	74559690-74559858	74559669-74559858
Sspon.01G0034940-1B	Chr1B:6340365-6344099	-	3'	6340680-6340680	6340365-6340680
Sspon.01G0034940-1B	Chr1B:6340365-6344099	-	5'	6343743-6343743	6343743-6344099
Sspon.01G0034980-1B	Chr1B:6586506-6593371	-	3'	6586700-6586949	6586506-6586949
Sspon.01G0034980-1P	Chr1B:6646265-6652340	+	5'	6646331-6646331	6646265-6646331
Sspon.01G0034980-1P	Chr1B:6646265-6652340	+	3'	6651877-6652099	6651877-6652340
Sspon.01G0035020-1B	Chr1B:7134934-7157669	-	5'	7157567-7157567	7157567-7157669
Sspon.01G0035040-1B	Chr1B:7293558-7295785	+	5'	7293639-7293639	7293558-7293639
Sspon.01G0035040-1B	Chr1B:7293558-7295785	+	3'	7295533-7295759	7295533-7295785
Sspon.01G0035170-1B	Chr1B:8746285-8749040	-	5'	8748880-8748880	8748880-8749040
Sspon.01G0035220-1B	Chr1B:8933361-8938225	-	3'	8933477-8933578	8933361-8933578
Sspon.01G0035220-1B	Chr1B:8933361-8938225	-	5'	8938047-8938143	8938047-8938225
Sspon.01G0035230-1P	Chr1B:9006015-9039367	+	3'	9039162-9039162	9039162-9039367
Sspon.01G0035340-1B	Chr1B:9538665-9541614	+	5'	9538683-9538683	9538665-9538683
Sspon.01G0035370-1B	Chr1B:9773624-9778351	+	3'	9778122-9778122	9778122-9778351
Sspon.01G0035400-1B	Chr1B:10281359-10285611	-	3'	10281401-10281434	10281359-10281434
Sspon.01G0035420-1B	Chr1B:10571971-10582020	-	5'	10581823-10581823	10581823-10582020
Sspon.01G0035470-1B	Chr1B:11382111-11385330	+	5'	11382406-11382708	11382111-11382708
Sspon.01G0035620-1B	Chr1B:12516601-12520798	+	5'	12516692-12516692	12516601-12516692
Sspon.01G0035690-1B	Chr1B:13347041-13457854	-	3'	13347043-13347043	13347041-13347043
Sspon.01G0035720-1B	Chr1B:13372104-13550824	-	5'	13550687-13550687	13550687-13550824
Sspon.01G0035750-1P	Chr1B:13965922-14105448	-	5'	14105370-14105370	14105370-14105448
Sspon.01G0035760-1P	Chr1B:14341976-14342920	-	5'	14342746-14342746	14342746-14342920
Sspon.01G0035830-1B	Chr1B:14709260-15070240	-	3'	14709266-14709521	14709260-14709521
Sspon.01G0035870-1B	Chr1B:15153553-15166482	-	3'	15153686-15153686	15153553-15153686
Sspon.01G0035890-1B	Chr1B:15181669-15185206	+	3'	15185050-15185050	15185050-15185206
Sspon.01G0035900-1B	Chr1B:15187401-15194311	-	5'	15194056-15194256	15194056-15194311
Sspon.01G0035950-1B	Chr1B:16072296-16215638	+	3'	16215237-16215637	16215237-16215638
Sspon.01G0035960-1B	Chr1B:16128819-16135578	+	5'	16128985-16128985	16128819-16128985
Sspon.01G0035990-1B	Chr1B:16325626-16341496	-	3'	16325689-16325689	16325626-16325689
Sspon.01G0035990-1B	Chr1B:16325626-16341496	-	5'	16341449-16341449	16341449-16341496
Sspon.01G0036010-1B	Chr1B:16798848-16802812	-	5'	16802549-16802754	16802549-16802812
Sspon.01G0036040-1B	Chr1B:16942373-16947426	+	5'	16942450-16942625	16942373-16942625
Sspon.01G0036130-1B	Chr1B:17191116-17194703	+	3'	17194507-17194507	17194507-17194703
Sspon.01G0036250-1P	Chr1B:18588732-18599290	+	5'	18588824-18588824	18588732-18588824
Sspon.01G0036300-1B	Chr1B:18063896-18069375	+	5'	18063979-18064079	18063896-18064079
Sspon.01G0036310-1B	Chr1B:18072642-18077355	+	5'	18072802-18072802	18072642-18072802
Sspon.01G0036310-1B	Chr1B:18072642-18077355	+	3'	18077192-18077192	18077192-18077355
Sspon.01G0036330-1B	Chr1B:18101373-18144984	-	3'	18101374-18101751	18101373-18101751
Sspon.01G0036330-1P	Chr1B:18473497-18478143	-	3'	18473943-18473943	18473497-18473943
Sspon.01G0036330-1P	Chr1B:18473497-18478143	-	5'	18477844-18477844	18477844-18478143
Sspon.01G0036350-1B	Chr1B:18282457-18297391	+	5'	18282542-18282542	18282457-18282542
Sspon.01G0036380-1P	Chr1B:18679326-18681771	-	3'	18679333-18679333	18679326-18679333
Sspon.01G0036390-1B	Chr1B:18306282-18310862	+	5'	18306379-18306379	18306282-18306379
Sspon.01G0036390-1B	Chr1B:18306282-18310862	+	3'	18310424-18310424	18310424-18310862
Sspon.01G0036390-1P	Chr1B:18704642-18715199	+	5'	18704679-18704772	18704642-18704772
Sspon.01G0036540-1B	Chr1B:18893053-18934886	-	5'	18934866-18934866	18934866-18934886
Sspon.01G0036560-1B	Chr1B:18907690-18943735	-	5'	18943510-18943510	18943510-18943735
Sspon.01G0036600-1B	Chr1B:19240456-19243784	+	3'	19243518-19243518	19243518-19243784
Sspon.01G0036610-1B	Chr1B:19243876-19247528	-	3'	19244024-19244024	19243876-19244024
Sspon.01G0036710-1B	Chr1B:19369349-19422868	+	3'	19421302-19421427	19421302-19422868
Sspon.01G0036760-1B	Chr1B:19631066-19638901	+	5'	19631308-19631308	19631066-19631308
Sspon.01G0036760-1B	Chr1B:19631066-19638901	+	3'	19638737-19638737	19638737-19638901
Sspon.01G0036770-1B	Chr1B:19640206-19645659	+	5'	19640287-19640469	19640206-19640469
Sspon.01G0036770-1B	Chr1B:19640206-19645659	+	3'	19645374-19645374	19645374-19645659
Sspon.01G0036780-1B	Chr1B:19671312-19674589	+	5'	19671495-19671495	19671312-19671495
Sspon.01G0036780-1B	Chr1B:19671312-19674589	+	3'	19674510-19674584	19674510-19674589
Sspon.01G0036820-1B	Chr1B:19728270-19729865	+	5'	19728314-19728314	19728270-19728314
Sspon.01G0036820-1B	Chr1B:19728270-19729865	+	3'	19729648-19729648	19729648-19729865
Sspon.01G0036850-1B	Chr1B:19792822-19796032	-	3'	19793214-19793214	19792822-19793214
Sspon.01G0036850-1B	Chr1B:19792822-19796032	-	5'	19795886-19795886	19795886-19796032
Sspon.01G0036910-1B	Chr1B:19872643-19877750	+	5'	19872804-19872804	19872643-19872804
Sspon.01G0036910-1B	Chr1B:19872643-19877750	+	3'	19877583-19877583	19877583-19877750
Sspon.01G0036910-1P	Chr1B:20287001-20292334	+	5'	20287115-20287115	20287001-20287115
Sspon.01G0036910-1P	Chr1B:20287001-20292334	+	3'	20292231-20292231	20292231-20292334
Sspon.01G0036960-1B	Chr1B:19894051-19897254	+	5'	19894370-19894405	19894051-19894405
Sspon.01G0036970-1B	Chr1B:19899909-19930560	-	3'	19899964-19900371	19899909-19900371
Sspon.01G0037130-1B	Chr1B:20210240-20213651	-	3'	20210483-20210483	20210240-20210483
Sspon.01G0037130-1B	Chr1B:20210240-20213651	-	5'	20213505-20213645	20213505-20213651
Sspon.01G0037230-1B	Chr1B:20916366-20924801	+	5'	20916425-20916425	20916366-20916425
Sspon.01G0037390-1B	Chr1B:21368608-21371261	-	3'	21369513-21369513	21368608-21369513
Sspon.01G0037480-1B	Chr1B:21735923-21740577	-	3'	21735958-21736368	21735923-21736368
Sspon.01G0037480-1B	Chr1B:21735923-21740577	-	5'	21740408-21740523	21740408-21740577
Sspon.01G0037550-1B	Chr1B:23134481-23136943	+	5'	23134690-23134690	23134481-23134690
Sspon.01G0037550-1B	Chr1B:23134481-23136943	+	3'	23136733-23136829	23136733-23136943
Sspon.01G0037590-1B	Chr1B:23587171-23590483	-	5'	23590475-23590475	23590475-23590483
Sspon.01G0037810-1B	Chr1B:26233769-26237013	+	5'	26233830-26233830	26233769-26233830
Sspon.01G0037810-1B	Chr1B:26233769-26237013	+	3'	26236645-26236645	26236645-26237013
Sspon.01G0037820-1B	Chr1B:26463917-26476254	-	5'	26475991-26475991	26475991-26476254
Sspon.01G0038010-1P	Chr1B:27695190-27699745	-	3'	27695522-27695522	27695190-27695522
Sspon.01G0038070-1B	Chr1B:27914943-27920303	-	5'	27920032-27920032	27920032-27920303
Sspon.01G0038120-1B	Chr1B:28267537-28276252	+	5'	28267680-28267983	28267537-28267983
Sspon.01G0038130-1B	Chr1B:28330789-28335814	+	5'	28330797-28331001	28330789-28331001
Sspon.01G0038130-1B	Chr1B:28330789-28335814	+	3'	28335625-28335813	28335625-28335814
Sspon.01G0038160-1B	Chr1B:28363479-28388806	+	5'	28363565-28363565	28363479-28363565
Sspon.01G0038160-1B	Chr1B:28363479-28388806	+	3'	28388608-28388608	28388608-28388806
Sspon.01G0038180-1B	Chr1B:28564536-28567057	-	3'	28564767-28564767	28564536-28564767
Sspon.01G0038210-1B	Chr1B:28964715-28968550	+	3'	28968474-28968474	28968474-28968550
Sspon.01G0038230-1B	Chr1B:28970770-28972193	+	5'	28971247-28971247	28970770-28971247
Sspon.01G0038230-1B	Chr1B:28970770-28972193	+	3'	28971981-28971981	28971981-28972193
Sspon.01G0038280-1B	Chr1B:29433486-29440911	+	5'	29433572-29433609	29433486-29433609
Sspon.01G0038290-1B	Chr1B:29522576-29547173	+	5'	29522705-29523000	29522576-29523000
Sspon.01G0038390-1B	Chr1B:29773479-29780960	+	3'	29780744-29780744	29780744-29780960
Sspon.01G0038520-1B	Chr1B:30575281-30579439	-	3'	30575294-30575548	30575281-30575548
Sspon.01G0038610-1B	Chr1B:30996395-30998541	+	5'	30996719-30996719	30996395-30996719
Sspon.01G0038610-1B	Chr1B:30996395-30998541	+	3'	30998280-30998280	30998280-30998541
Sspon.01G0038640-1B	Chr1B:31034071-31035940	+	3'	31035678-31035678	31035678-31035940
Sspon.01G0038810-1B	Chr1B:31841019-31849336	+	3'	31849238-31849238	31849238-31849336
Sspon.01G0038840-1B	Chr1B:31877028-31886328	-	5'	31885245-31885245	31885245-31886328
Sspon.01G0038850-1B	Chr1B:31932011-31941273	+	5'	31932040-31932040	31932011-31932040
Sspon.01G0038850-1B	Chr1B:31932011-31941273	+	3'	31937439-31937439	31937439-31941273
Sspon.01G0038870-1B	Chr1B:32027863-32030076	+	5'	32028127-32028212	32027863-32028212
Sspon.01G0038870-1B	Chr1B:32027863-32030076	+	3'	32029717-32029946	32029717-32030076
Sspon.01G0038880-1B	Chr1B:32049500-32052637	-	3'	32049660-32049660	32049500-32049660
Sspon.01G0038880-1B	Chr1B:32049500-32052637	-	5'	32052458-32052458	32052458-32052637
Sspon.01G0038900-1B	Chr1B:32093498-32102729	-	5'	32102726-32102726	32102726-32102729
Sspon.01G0038950-1B	Chr1B:32247396-32248707	+	5'	32247583-32247583	32247396-32247583
Sspon.01G0038960-1B	Chr1B:32303638-32311858	-	5'	32311239-32311416	32311239-32311858
Sspon.01G0039030-1B	Chr1B:32510637-32515761	-	5'	32515483-32515753	32515483-32515761
Sspon.01G0039060-1B	Chr1B:32600439-32606644	+	3'	32606019-32606173	32606019-32606644
Sspon.01G0039080-1B	Chr1B:32616853-32636870	-	5'	32636809-32636809	32636809-32636870
Sspon.01G0039100-1B	Chr1B:32696947-32699841	-	3'	32697164-32697164	32696947-32697164
Sspon.01G0039180-1B	Chr1B:32848548-32857438	-	5'	32857150-32857150	32857150-32857438
Sspon.01G0039210-1B	Chr1B:32873625-32876603	+	5'	32873810-32873810	32873625-32873810
Sspon.01G0039210-1B	Chr1B:32873625-32876603	+	3'	32876493-32876493	32876493-32876603
Sspon.01G0039230-1B	Chr1B:33117344-33134862	-	5'	33134559-33134828	33134559-33134862
Sspon.01G0039240-1B	Chr1B:33222520-33228416	-	3'	33222700-33222700	33222520-33222700
Sspon.01G0039240-1B	Chr1B:33222520-33228416	-	5'	33228239-33228316	33228239-33228416
Sspon.01G0039250-1B	Chr1B:33262606-33263653	+	5'	33262629-33262629	33262606-33262629
Sspon.01G0039250-1B	Chr1B:33262606-33263653	+	3'	33263043-33263043	33263043-33263653
Sspon.01G0039270-1B	Chr1B:33424401-33443776	+	5'	33424617-33424865	33424401-33424865
Sspon.01G0039280-1B	Chr1B:33468390-33477335	-	5'	33477137-33477137	33477137-33477335
Sspon.01G0039300-1B	Chr1B:33491205-33494675	-	5'	33494620-33494620	33494620-33494675
Sspon.01G0039330-1B	Chr1B:33737023-33769758	+	3'	33769714-33769714	33769714-33769758
Sspon.01G0039390-1B	Chr1B:34453415-34462601	+	5'	34453575-34453575	34453415-34453575
Sspon.01G0039400-1P	Chr1B:34368633-34532881	-	5'	34532584-34532823	34532584-34532881
Sspon.01G0039410-1B	Chr1B:34550948-34561051	+	5'	34550956-34551085	34550948-34551085
Sspon.01G0039500-1B	Chr1B:35163754-35168296	+	3'	35167822-35168098	35167822-35168296
Sspon.01G0039770-1B	Chr1B:36274224-36281521	-	5'	36281366-36281366	36281366-36281521
Sspon.01G0039800-1B	Chr1B:36902259-37044459	+	5'	36902354-36902354	36902259-36902354
Sspon.01G0039880-1B	Chr1B:37450569-37453565	-	5'	37453452-37453452	37453452-37453565
Sspon.01G0039910-1B	Chr1B:37611854-37625480	+	5'	37612006-37612006	37611854-37612006
Sspon.01G0039930-1B	Chr1B:37719397-37723715	-	3'	37719667-37719667	37719397-37719667
Sspon.01G0039930-1B	Chr1B:37719397-37723715	-	5'	37723683-37723683	37723683-37723715
Sspon.01G0040000-1B	Chr1B:38057660-38059409	+	3'	38059154-38059408	38059154-38059409
Sspon.01G0040170-1B	Chr1B:39125980-39142003	+	3'	39141536-39141966	39141536-39142003
Sspon.01G0040180-1B	Chr1B:39159320-39161485	+	3'	39161300-39161300	39161300-39161485
Sspon.01G0040250-1B	Chr1B:39460506-39469787	+	5'	39460885-39460885	39460506-39460885
Sspon.01G0040410-1B	Chr1B:40591619-40594127	-	5'	40594014-40594014	40594014-40594127
Sspon.01G0040460-1B	Chr1B:40892409-40895093	+	3'	40894964-40894964	40894964-40895093
Sspon.01G0040510-1B	Chr1B:41383785-41385571	+	3'	41385296-41385296	41385296-41385571
Sspon.01G0040530-1B	Chr1B:41429335-41441481	+	3'	41441348-41441348	41441348-41441481
Sspon.01G0040570-1B	Chr1B:41740395-41742323	+	5'	41740429-41740429	41740395-41740429
Sspon.01G0040580-1B	Chr1B:41836803-41839296	-	3'	41837007-41837007	41836803-41837007
Sspon.01G0040580-1B	Chr1B:41836803-41839296	-	5'	41838904-41838904	41838904-41839296
Sspon.01G0040600-1B	Chr1B:42191156-42194166	-	3'	42191593-42191593	42191156-42191593
Sspon.01G0040600-1B	Chr1B:42191156-42194166	-	5'	42194097-42194097	42194097-42194166
Sspon.01G0040610-1B	Chr1B:42018996-42207827	+	3'	42207486-42207486	42207486-42207827
Sspon.01G0040690-1B	Chr1B:42418741-42423761	+	5'	42418803-42418869	42418741-42418869
Sspon.01G0040700-1B	Chr1B:42448205-42449793	+	5'	42448337-42448337	42448205-42448337
Sspon.01G0040720-1B	Chr1B:42620681-42624666	+	3'	42624368-42624595	42624368-42624666
Sspon.01G0040750-1B	Chr1B:42706202-42713156	-	5'	42713080-42713080	42713080-42713156
Sspon.01G0040790-1B	Chr1B:42790050-42804736	+	5'	42790087-42790133	42790050-42790133
Sspon.01G0040880-1B	Chr1B:43728112-43733181	+	5'	43728191-43728191	43728112-43728191
Sspon.01G0040890-1B	Chr1B:43814199-43815064	+	3'	43815045-43815045	43815045-43815064
Sspon.01G0041080-1B	Chr1B:46051118-46055769	+	3'	46055697-46055697	46055697-46055769
Sspon.01G0041090-1B	Chr1B:46188765-46192362	-	3'	46188766-46189112	46188765-46189112
Sspon.01G0041090-1B	Chr1B:46188765-46192362	-	5'	46191913-46192323	46191913-46192362
Sspon.01G0041190-1B	Chr1B:46934700-46940208	-	3'	46934723-46934898	46934700-46934898
Sspon.01G0041210-1B	Chr1B:47109172-47114453	+	5'	47109265-47109775	47109172-47109775
Sspon.01G0041250-1B	Chr1B:47661764-47667260	+	5'	47662020-47662102	47661764-47662102
Sspon.01G0041250-1B	Chr1B:47661764-47667260	+	3'	47667148-47667148	47667148-47667260
Sspon.01G0041290-1B	Chr1B:48411776-48416863	-	3'	48411887-48411887	48411776-48411887
Sspon.01G0041370-1B	Chr1B:49091231-49095577	-	5'	49095446-49095446	49095446-49095577
Sspon.01G0041390-1B	Chr1B:49308603-49352462	-	3'	49308896-49308896	49308603-49308896
Sspon.01G0041400-1B	Chr1B:49425000-49446085	-	3'	49425217-49425587	49425000-49425587
Sspon.01G0041400-1B	Chr1B:49425000-49446085	-	5'	49446000-49446049	49446000-49446085
Sspon.01G0041440-1B	Chr1B:49637739-49645822	+	3'	49645323-49645671	49645323-49645822
Sspon.01G0041450-1B	Chr1B:49685319-49695335	-	3'	49685978-49685978	49685319-49685978
Sspon.01G0041520-1B	Chr1B:50075644-50084722	-	5'	50084623-50084623	50084623-50084722
Sspon.01G0041670-1B	Chr1B:52239939-52345288	+	5'	52239947-52240163	52239939-52240163
Sspon.01G0041690-1B	Chr1B:52927197-52939396	-	5'	52939060-52939389	52939060-52939396
Sspon.01G0041760-1B	Chr1B:54727527-54747122	+	5'	54727859-54727859	54727527-54727859
Sspon.01G0041860-1B	Chr1B:56740305-56758313	-	5'	56758291-56758291	56758291-56758313
Sspon.01G0041960-1B	Chr1B:60046166-60056613	+	5'	60046228-60046228	60046166-60046228
Sspon.01G0041980-1B	Chr1B:61114052-61122783	+	5'	61114141-61114141	61114052-61114141
Sspon.01G0042040-1T	Chr1B:61895706-61923884	+	3'	61923552-61923552	61923552-61923884
Sspon.01G0042110-1B	Chr1B:62994983-63019465	+	3'	63019178-63019178	63019178-63019465
Sspon.01G0042240-1B	Chr1B:64354846-64357477	-	3'	64355037-64355037	64354846-64355037
Sspon.01G0042410-1B	Chr1B:65367131-65370313	+	3'	65369543-65369996	65369543-65370313
Sspon.01G0042570-1B	Chr1B:67199381-67202323	+	5'	67199432-67199432	67199381-67199432
Sspon.01G0042570-1B	Chr1B:67199381-67202323	+	3'	67202275-67202292	67202275-67202323
Sspon.01G0042610-1B	Chr1B:67344051-67349649	-	5'	67349396-67349396	67349396-67349649
Sspon.01G0042620-1B	Chr1B:67607857-67615718	+	5'	67607954-67607954	67607857-67607954
Sspon.01G0042740-1B	Chr1B:67974088-67976021	-	3'	67974147-67974147	67974088-67974147
Sspon.01G0042750-1B	Chr1B:67982279-68051791	+	5'	67982354-67982354	67982279-67982354
Sspon.01G0042810-1B	Chr1B:68185455-68194283	+	3'	68194123-68194258	68194123-68194283
Sspon.01G0042830-1T	Chr1B:68572671-68590349	-	3'	68572894-68572894	68572671-68572894
Sspon.01G0042870-1B	Chr1B:68719231-68720490	-	3'	68720146-68720146	68719231-68720146
Sspon.01G0042900-1B	Chr1B:68888262-68892914	-	5'	68892653-68892899	68892653-68892914
Sspon.01G0042960-1B	Chr1B:70035991-70037300	+	5'	70036173-70036174	70035991-70036174
Sspon.01G0042980-1B	Chr1B:70039177-70048105	-	5'	70048042-70048042	70048042-70048105
Sspon.01G0043030-1B	Chr1B:71242756-71246380	-	3'	71243056-71243120	71242756-71243120
Sspon.01G0043080-1B	Chr1B:71335044-71341767	-	3'	71335124-71335386	71335044-71335386
Sspon.01G0043080-1B	Chr1B:71335044-71341767	-	5'	71341537-71341675	71341537-71341767
Sspon.01G0043130-1P	Chr1B:77876873-77881056	-	3'	77877089-77877089	77876873-77877089
Sspon.01G0043160-1B	Chr1B:71907100-71909898	-	5'	71909747-71909747	71909747-71909898
Sspon.01G0043340-1B	Chr1B:73933459-73938746	+	3'	73938626-73938628	73938626-73938746
Sspon.01G0043390-1B	Chr1B:74276277-74286958	+	5'	74276282-74276282	74276277-74276282
Sspon.01G0043390-1B	Chr1B:74276277-74286958	+	3'	74286929-74286929	74286929-74286958
Sspon.01G0043440-1B	Chr1B:74762727-74765112	+	5'	74762861-74762861	74762727-74762861
Sspon.01G0043460-1B	Chr1B:74835603-74838414	+	3'	74838158-74838410	74838158-74838414
Sspon.01G0043610-1B	Chr1B:76159483-76170434	+	5'	76159586-76159586	76159483-76159586
Sspon.01G0043650-1B	Chr1B:76552527-76557276	-	5'	76556881-76557273	76556881-76557276
Sspon.01G0043720-1B	Chr1B:76797106-76802340	+	3'	76802008-76802169	76802008-76802340
Sspon.01G0043730-1B	Chr1B:76862473-76868894	+	3'	76868380-76868380	76868380-76868894
Sspon.01G0043810-1B	Chr1B:77271581-77313938	-	3'	77271745-77271966	77271581-77271966
Sspon.01G0043850-1B	Chr1B:77643994-77655975	-	5'	77655864-77655864	77655864-77655975
Sspon.01G0044130-1B	Chr1B:80492929-80538468	+	3'	80538187-80538187	80538187-80538468
Sspon.01G0044140-1B	Chr1B:80823437-80825471	-	5'	80824756-80824757	80824756-80825471
Sspon.01G0044150-1B	Chr1B:80831770-80839586	-	3'	80832246-80832246	80831770-80832246
Sspon.01G0044180-1B	Chr1B:80862101-80864615	+	5'	80862236-80862236	80862101-80862236
Sspon.01G0044250-1B	Chr1B:81255703-81260750	-	5'	81260644-81260644	81260644-81260750
Sspon.01G0044360-1B	Chr1B:81950825-81952231	+	5'	81950857-81950857	81950825-81950857
Sspon.01G0044390-1B	Chr1B:82152710-82155099	+	5'	82153030-82153030	82152710-82153030
Sspon.01G0044390-1B	Chr1B:82152710-82155099	+	3'	82154460-82154460	82154460-82155099
Sspon.01G0044410-1B	Chr1B:82245881-82249130	+	5'	82245973-82245973	82245881-82245973
Sspon.01G0044410-1B	Chr1B:82245881-82249130	+	3'	82248809-82248809	82248809-82249130
Sspon.01G0044430-1B	Chr1B:82425772-82432328	-	3'	82426099-82426099	82425772-82426099
Sspon.01G0044460-1B	Chr1B:83002027-83004641	-	5'	83004462-83004584	83004462-83004641
Sspon.01G0044610-1B	Chr1B:84032404-84038441	-	3'	84032405-84032796	84032404-84032796
Sspon.01G0044700-1B	Chr1B:84789826-84796279	-	5'	84796072-84796204	84796072-84796279
Sspon.01G0044800-1B	Chr1B:85204415-85210217	-	5'	85209920-85210188	85209920-85210217
Sspon.01G0044880-1B	Chr1B:85896993-85900927	-	5'	85900850-85900850	85900850-85900927
Sspon.01G0044940-1B	Chr1B:86158195-86159676	+	5'	86158296-86158296	86158195-86158296
Sspon.01G0044940-1B	Chr1B:86158195-86159676	+	3'	86159571-86159571	86159571-86159676
Sspon.01G0044980-1B	Chr1B:86544055-86608051	-	3'	86544246-86544246	86544055-86544246
Sspon.01G0045170-1B	Chr1B:87642623-87645670	+	5'	87643196-87643710	87642623-87643710
Sspon.01G0045170-1B	Chr1B:87642623-87645670	+	3'	87645570-87645570	87645570-87645670
Sspon.01G0045200-1B	Chr1B:87754984-87759357	+	5'	87755070-87755164	87754984-87755164
Sspon.01G0045310-1B	Chr1B:89144738-89152070	-	5'	89152051-89152051	89152051-89152070
Sspon.01G0045490-1B	Chr1B:89886219-89890138	-	3'	89886631-89886631	89886219-89886631
Sspon.01G0045610-1B	Chr1B:90498296-90511930	-	5'	90511514-90511514	90511514-90511930
Sspon.01G0045640-1B	Chr1B:90570691-90574145	-	5'	90573857-90574039	90573857-90574145
Sspon.01G0045730-1B	Chr1B:92847954-92851486	+	3'	92851165-92851428	92851165-92851486
Sspon.01G0045970-1B	Chr1B:95486560-95492514	+	5'	95487305-95487372	95486560-95487372
Sspon.01G0045990-1B	Chr1B:95836446-95845356	-	3'	95836695-95836695	95836446-95836695
Sspon.01G0046000-1B	Chr1B:95869031-95878741	+	3'	95878523-95878638	95878523-95878741
Sspon.01G0046050-1B	Chr1B:96119258-96122117	+	3'	96121943-96121943	96121943-96122117
Sspon.01G0046170-1B	Chr1B:96625152-96628250	-	3'	96625344-96625344	96625152-96625344
Sspon.01G0046270-1B	Chr1B:96755206-96759907	+	3'	96759278-96759475	96759278-96759907
Sspon.01G0046350-1B	Chr1B:97068562-97070929	+	3'	97070854-97070854	97070854-97070929
Sspon.01G0046360-1B	Chr1B:97071341-97074315	-	3'	97071486-97071831	97071341-97071831
Sspon.01G0046390-1B	Chr1B:97142921-97145650	-	5'	97145417-97145417	97145417-97145650
Sspon.01G0046430-1B	Chr1B:97420002-97426230	-	3'	97420046-97420422	97420002-97420422
Sspon.01G0046430-1B	Chr1B:97420002-97426230	-	5'	97426052-97426174	97426052-97426230
Sspon.01G0046480-1P	Chr1B:98381232-98385885	+	5'	98381723-98381723	98381232-98381723
Sspon.01G0046550-1B	Chr1B:98421592-98523941	-	3'	98421826-98421826	98421592-98421826
Sspon.01G0046650-1B	Chr1B:99722955-99727389	-	3'	99722994-99723375	99722955-99723375
Sspon.01G0046650-1B	Chr1B:99722955-99727389	-	5'	99727238-99727379	99727238-99727389
Sspon.01G0046660-1B	Chr1B:99753134-99758126	-	5'	99757964-99757964	99757964-99758126
Sspon.01G0046730-1B	Chr1B:99942148-99958964	+	5'	99942284-99942284	99942148-99942284
Sspon.01G0046750-1T	Chr1B:100264146-100266766	-	5'	100266574-100266593	100266574-100266766
Sspon.01G0046850-1B	Chr1B:100357792-100361806	+	3'	100361589-100361589	100361589-100361806
Sspon.01G0046870-1B	Chr1B:100364679-100371018	+	3'	100370498-100370499	100370498-100371018
Sspon.01G0046910-1B	Chr1B:100580172-100591420	+	5'	100580342-100580405	100580172-100580405
Sspon.01G0047000-1B	Chr1B:100721558-100724249	-	3'	100721625-100721625	100721558-100721625
Sspon.01G0047090-1B	Chr1B:100806881-100809233	-	3'	100806992-100807246	100806881-100807246
Sspon.01G0047090-1B	Chr1B:100806881-100809233	-	5'	100808942-100809157	100808942-100809233
Sspon.01G0047100-1B	Chr1B:100814470-100822692	+	5'	100814552-100814552	100814470-100814552
Sspon.01G0047170-1B	Chr1B:101180222-101183549	+	5'	101180384-101180492	101180222-101180492
Sspon.01G0047180-1B	Chr1B:101182307-101193218	-	5'	101192700-101192892	101192700-101193218
Sspon.01G0047230-1B	Chr1B:101604911-101609180	-	3'	101604970-101605241	101604911-101605241
Sspon.01G0047290-1B	Chr1B:102080455-102086146	-	3'	102080861-102080861	102080455-102080861
Sspon.01G0047320-1B	Chr1B:102340735-102346752	-	3'	102341011-102341011	102340735-102341011
Sspon.01G0047320-1B	Chr1B:102340735-102346752	-	5'	102346547-102346742	102346547-102346752
Sspon.01G0047340-1B	Chr1B:102349776-102351526	+	5'	102349794-102349794	102349776-102349794
Sspon.01G0047340-1B	Chr1B:102349776-102351526	+	3'	102351372-102351372	102351372-102351526
Sspon.01G0047450-1P	Chr1B:103671312-103680134	+	5'	103671535-103671535	103671312-103671535
Sspon.01G0047470-1B	Chr1B:103691669-103695148	+	3'	103694911-103694911	103694911-103695148
Sspon.01G0047650-1B	Chr1B:104206505-104411071	-	5'	104410959-104410959	104410959-104411071
Sspon.01G0047670-1P	Chr1B:104913416-105131416	-	5'	105131293-105131293	105131293-105131416
Sspon.01G0047690-1B	Chr1B:105093476-105096815	+	5'	105093657-105093657	105093476-105093657
Sspon.01G0047690-1B	Chr1B:105093476-105096815	+	3'	105096718-105096718	105096718-105096815
Sspon.01G0047700-1B	Chr1B:105098084-105109198	-	3'	105098228-105098228	105098084-105098228
Sspon.01G0047740-1B	Chr1B:105501208-105507539	+	5'	105501308-105501590	105501208-105501590
Sspon.01G0047780-1P	Chr1B:105822716-105831908	+	3'	105831779-105831779	105831779-105831908
Sspon.01G0047790-1B	Chr1B:105908040-105924561	-	3'	105908274-105908274	105908040-105908274
Sspon.01G0047810-1B	Chr1B:105947156-105950411	+	5'	105947253-105947253	105947156-105947253
Sspon.01G0047850-1B	Chr1B:106036680-106038392	-	5'	106038253-106038253	106038253-106038392
Sspon.01G0047870-1B	Chr1B:106070632-106076308	-	3'	106070800-106070800	106070632-106070800
Sspon.01G0047890-1B	Chr1B:106129994-106137110	+	5'	106130054-106130054	106129994-106130054
Sspon.01G0047910-1P	Chr1B:106996713-107002094	+	3'	107001231-107001231	107001231-107002094
Sspon.01G0047940-1B	Chr1B:106560509-106562822	-	3'	106561441-106561552	106560509-106561552
Sspon.01G0047940-1B	Chr1B:106560509-106562822	-	5'	106562818-106562818	106562818-106562822
Sspon.01G0047950-1B	Chr1B:106827159-106829863	-	3'	106827301-106827594	106827159-106827594
Sspon.01G0047950-1B	Chr1B:106827159-106829863	-	5'	106829403-106829585	106829403-106829863
Sspon.01G0047960-1B	Chr1B:106829589-106831648	+	5'	106829705-106829705	106829589-106829705
Sspon.01G0047960-1B	Chr1B:106829589-106831648	+	3'	106831448-106831448	106831448-106831648
Sspon.01G0047980-1B	Chr1B:106899971-106902569	+	5'	106900105-106900296	106899971-106900296
Sspon.01G0047980-1B	Chr1B:106899971-106902569	+	3'	106902329-106902335	106902329-106902569
Sspon.01G0048000-1B	Chr1B:106922350-106926190	-	3'	106922656-106922656	106922350-106922656
Sspon.01G0048000-1B	Chr1B:106922350-106926190	-	5'	106925892-106925892	106925892-106926190
Sspon.01G0048170-1B	Chr1B:107352249-107357382	+	5'	107352366-107352696	107352249-107352696
Sspon.01G0048170-1B	Chr1B:107352249-107357382	+	3'	107357015-107357015	107357015-107357382
Sspon.01G0048200-1B	Chr1B:107500620-107510659	+	5'	107500818-107500975	107500620-107500975
Sspon.01G0048200-1B	Chr1B:107500620-107510659	+	3'	107510015-107510113	107510015-107510659
Sspon.01G0048240-1B	Chr1B:107580776-107583271	+	3'	107583130-107583130	107583130-107583271
Sspon.01G0048250-1B	Chr1B:107619910-107621596	-	5'	107621585-107621585	107621585-107621596
Sspon.01G0048340-1B	Chr1B:108450041-108457712	+	5'	108450223-108450223	108450041-108450223
Sspon.01G0048440-1B	Chr1B:108908714-108911041	-	3'	108908933-108908933	108908714-108908933
Sspon.01G0048450-1B	Chr1B:109017170-109031341	+	5'	109017445-109017445	109017170-109017445
Sspon.01G0048470-1B	Chr1B:109370489-109389339	+	3'	109389072-109389338	109389072-109389339
Sspon.01G0048550-1B	Chr1B:109673421-109675652	-	5'	109675407-109675454	109675407-109675652
Sspon.01G0048590-1B	Chr1B:109865445-109867393	+	5'	109865597-109865597	109865445-109865597
Sspon.01G0048590-1B	Chr1B:109865445-109867393	+	3'	109866283-109866283	109866283-109867393
Sspon.01G0048620-1B	Chr1B:109968638-109971067	-	3'	109969107-109969107	109968638-109969107
Sspon.01G0048620-1B	Chr1B:109968638-109971067	-	5'	109970739-109970739	109970739-109971067
Sspon.01G0048650-1B	Chr1B:110066694-110069330	+	3'	110069178-110069178	110069178-110069330
Sspon.01G0048670-1B	Chr1B:110069030-110071367	-	3'	110070823-110070823	110069030-110070823
Sspon.01G0048670-1B	Chr1B:110069030-110071367	-	5'	110071335-110071335	110071335-110071367
Sspon.01G0048730-1B	Chr1B:110160731-110169602	-	5'	110168930-110168930	110168930-110169602
Sspon.01G0048750-1B	Chr1B:110216050-110218440	-	3'	110216142-110216142	110216050-110216142
Sspon.01G0048800-1B	Chr1B:110457069-110466741	+	3'	110466176-110466176	110466176-110466741
Sspon.01G0048850-1B	Chr1B:110483700-110487744	-	5'	110487466-110487466	110487466-110487744
Sspon.01G0048960-1B	Chr1B:110592854-110596868	+	5'	110592937-110592937	110592854-110592937
Sspon.01G0048960-1B	Chr1B:110592854-110596868	+	3'	110596579-110596579	110596579-110596868
Sspon.01G0049010-1B	Chr1B:110753011-110757769	-	5'	110757454-110757723	110757454-110757769
Sspon.01G0049080-1B	Chr1B:111248544-111255612	-	3'	111248583-111248755	111248544-111248755
Sspon.01G0049080-1B	Chr1B:111248544-111255612	-	5'	111255273-111255273	111255273-111255612
Sspon.01G0049210-1P	Chr1B:112002930-112102882	-	3'	112002932-112003028	112002930-112003028
Sspon.01G0049220-1B	Chr1B:112164871-112167745	+	3'	112167364-112167737	112167364-112167745
Sspon.01G0049230-1B	Chr1B:112187632-112201692	+	3'	112201605-112201605	112201605-112201692
Sspon.01G0049320-1B	Chr1B:112359199-112365041	+	5'	112359396-112359571	112359199-112359571
Sspon.01G0049320-1B	Chr1B:112359199-112365041	+	3'	112364876-112364876	112364876-112365041
Sspon.01G0049330-1B	Chr1B:112417815-112450148	+	5'	112417818-112417914	112417815-112417914
Sspon.01G0049410-1P	Chr1B:112663468-112666797	+	3'	112666575-112666575	112666575-112666797
Sspon.01G0049420-1B	Chr1B:112753333-112756123	+	3'	112755914-112756122	112755914-112756123
Sspon.01G0049440-1B	Chr1B:112928142-112933274	+	3'	112932738-112933152	112932738-112933274
Sspon.01G0049500-1B	Chr1B:113806485-113809199	+	5'	113806502-113806502	113806485-113806502
Sspon.01G0049500-1B	Chr1B:113806485-113809199	+	3'	113808982-113808982	113808982-113809199
Sspon.01G0049500-1P	Chr1B:113231121-113233835	+	5'	113231187-113231248	113231121-113231248
Sspon.01G0049540-1B	Chr1B:113396462-113485264	-	3'	113396735-113396735	113396462-113396735
Sspon.01G0049550-1B	Chr1B:113401846-113406080	-	3'	113402057-113402057	113401846-113402057
Sspon.01G0049580-1B	Chr1B:113434115-113437813	-	5'	113437657-113437657	113437657-113437813
Sspon.01G0049680-1P	Chr1B:114815025-114818763	-	3'	114815069-114815069	114815025-114815069
Sspon.01G0049780-1B	Chr1B:115026058-115028547	-	5'	115028291-115028291	115028291-115028547
Sspon.01G0049790-1B	Chr1B:115138449-115140742	-	5'	115140511-115140619	115140511-115140742
Sspon.01G0049810-1B	Chr1B:115678425-115687361	-	3'	115678835-115678835	115678425-115678835
Sspon.01G0049820-1B	Chr1B:115731812-115735217	+	5'	115731999-115731999	115731812-115731999
Sspon.01G0050090-1B	Chr1B:119065540-119079085	-	5'	119079061-119079061	119079061-119079085
Sspon.01G0050120-1B	Chr1B:119955370-119959910	+	3'	119959901-119959901	119959901-119959910
Sspon.01G0050180-1B	Chr1B:120563844-120583212	-	3'	120563850-120564231	120563844-120564231
Sspon.01G0050190-1B	Chr1B:120776371-120780623	+	5'	120776462-120776462	120776371-120776462
Sspon.01G0050210-1B	Chr1B:121822589-121830053	+	3'	121829634-121829991	121829634-121830053
Sspon.01G0050260-1B	Chr1B:123085436-123103556	-	5'	123103419-123103419	123103419-123103556
Sspon.02G0001000-1P	Chr1B:94084506-94090386	-	3'	94085009-94085009	94084506-94085009
Sspon.02G0008290-2B	Chr1B:37695626-37699117	+	3'	37698879-37698924	37698879-37699117
Sspon.02G0020440-2B	Chr1B:16637259-16639206	-	5'	16639128-16639128	16639128-16639206
Sspon.02G0035660-1B	Chr1B:68479827-68495034	+	3'	68494686-68494974	68494686-68495034
Sspon.03G0001240-2B	Chr1B:9411445-9417485	+	5'	9411458-9411662	9411445-9411662
Sspon.03G0014460-1P	Chr1B:110415001-110421299	+	5'	110415141-110415141	110415001-110415141
Sspon.03G0018660-2B	Chr1B:93182667-93185738	-	3'	93182732-93182877	93182667-93182877
Sspon.04G0002470-1T	Chr1B:115515252-115518577	-	3'	115515511-115515511	115515252-115515511
Sspon.04G0002470-1T	Chr1B:115515252-115518577	-	5'	115518473-115518473	115518473-115518577
Sspon.04G0014980-2P	Chr1B:116672723-116676142	+	3'	116675912-116675912	116675912-116676142
Sspon.05G0026130-1P	Chr1B:62971498-62974488	+	3'	62974206-62974206	62974206-62974488
Sspon.06G0007650-2B	Chr1B:25186244-25211868	-	3'	25186366-25186366	25186244-25186366
Sspon.07G0006680-2B	Chr1B:7480810-7484413	-	3'	7480906-7480906	7480810-7480906
Sspon.08G0005130-1P	Chr1B:52040885-52042208	-	3'	52041184-52041184	52040885-52041184
Sspon.08G0014990-2B	Chr1B:101929877-101933819	-	5'	101933751-101933751	101933751-101933819
Sspon.01G0000120-2C	Chr1C:562612-565274	-	3'	562714-562714	562612-562714
Sspon.01G0000690-2C	Chr1C:1800845-1871317	+	5'	1800905-1801137	1800845-1801137
Sspon.01G0000720-1P	Chr1C:2013036-2028723	+	5'	2013073-2013073	2013036-2013073
Sspon.01G0000730-2C	Chr1C:2142497-2148571	-	3'	2142708-2142708	2142497-2142708
Sspon.01G0000730-2C	Chr1C:2142497-2148571	-	5'	2148522-2148522	2148522-2148571
Sspon.01G0000780-3C	Chr1C:2245813-2247833	-	3'	2245870-2245976	2245813-2245976
Sspon.01G0000970-2C	Chr1C:2603945-2608355	-	5'	2608292-2608326	2608292-2608355
Sspon.01G0000980-3C	Chr1C:2621231-2624776	+	5'	2621343-2621343	2621231-2621343
Sspon.01G0000990-3C	Chr1C:2625434-2628668	-	3'	2625628-2626362	2625434-2626362
Sspon.01G0000990-3C	Chr1C:2625434-2628668	-	5'	2628534-2628534	2628534-2628668
Sspon.01G0001010-3C	Chr1C:2670557-2672563	-	5'	2672401-2672526	2672401-2672563
Sspon.01G0001230-2C	Chr1C:3602189-3613779	-	5'	3613520-3613520	3613520-3613779
Sspon.01G0001270-3C	Chr1C:3700689-3705881	+	3'	3705522-3705846	3705522-3705881
Sspon.01G0001300-3C	Chr1C:3718307-3721298	-	5'	3721278-3721278	3721278-3721298
Sspon.01G0001310-2P	Chr1C:37588065-37646826	-	5'	37646499-37646603	37646499-37646826
Sspon.01G0001310-3C	Chr1C:3724390-3729626	-	3'	3724491-3724491	3724390-3724491
Sspon.01G0001310-3C	Chr1C:3724390-3729626	-	5'	3729223-3729223	3729223-3729626
Sspon.01G0001320-1P	Chr1C:37505463-37518493	+	3'	37518428-37518428	37518428-37518493
Sspon.01G0001330-3C	Chr1C:3866987-3878767	+	5'	3867007-3867078	3866987-3867078
Sspon.01G0001350-2C	Chr1C:12492614-12494290	-	3'	12492868-12492868	12492614-12492868
Sspon.01G0001390-3C	Chr1C:37672316-37673570	-	3'	37672351-37672351	37672316-37672351
Sspon.01G0001390-3C	Chr1C:37672316-37673570	-	5'	37673420-37673420	37673420-37673570
Sspon.01G0001500-3C	Chr1C:4024358-4028831	+	5'	4024722-4024789	4024358-4024789
Sspon.01G0001500-3C	Chr1C:4024358-4028831	+	3'	4028275-4028436	4028275-4028831
Sspon.01G0001560-2P	Chr1C:36724041-36728906	+	3'	36728127-36728415	36728127-36728906
Sspon.01G0001670-3C	Chr1C:4200005-4212980	-	3'	4200270-4200270	4200005-4200270
Sspon.01G0001690-3C	Chr1C:4228904-4231587	+	5'	4228917-4228917	4228904-4228917
Sspon.01G0001720-3C	Chr1C:4286817-4291226	+	5'	4286987-4286987	4286817-4286987
Sspon.01G0001720-3C	Chr1C:4286817-4291226	+	3'	4290995-4290995	4290995-4291226
Sspon.01G0001770-3C	Chr1C:5304404-5308325	-	3'	5304438-5304571	5304404-5304571
Sspon.01G0001780-3C	Chr1C:5313521-5315894	-	3'	5313595-5313802	5313521-5313802
Sspon.01G0002020-2C	Chr1C:5785827-5786471	-	3'	5785895-5785895	5785827-5785895
Sspon.01G0002030-2C	Chr1C:5821984-5829296	-	5'	5829168-5829237	5829168-5829296
Sspon.01G0002070-2C	Chr1C:5897737-5900891	-	3'	5898389-5898389	5897737-5898389
Sspon.01G0002070-2C	Chr1C:5897737-5900891	-	5'	5900882-5900882	5900882-5900891
Sspon.01G0002080-2C	Chr1C:5897391-5898643	+	3'	5897883-5897883	5897883-5898643
Sspon.01G0002140-2C	Chr1C:5942679-5947178	-	3'	5942709-5943011	5942679-5943011
Sspon.01G0002170-2C	Chr1C:6039875-6043492	+	3'	6043305-6043305	6043305-6043492
Sspon.01G0002240-3C	Chr1C:6165297-6169569	+	5'	6165314-6165638	6165297-6165638
Sspon.01G0002280-3C	Chr1C:72883067-72886517	+	5'	72883149-72883171	72883067-72883171
Sspon.01G0002280-3C	Chr1C:72883067-72886517	+	3'	72886262-72886262	72886262-72886517
Sspon.01G0002350-2C	Chr1C:6424265-6427078	+	3'	6426452-6427043	6426452-6427078
Sspon.01G0002500-2C	Chr1C:6750230-6758052	+	5'	6750624-6750624	6750230-6750624
Sspon.01G0002500-2C	Chr1C:6750230-6758052	+	3'	6757687-6757687	6757687-6758052
Sspon.01G0002530-2C	Chr1C:7080204-7085869	-	3'	7080577-7080577	7080204-7080577
Sspon.01G0002720-1P	Chr1C:7500145-7502692	+	5'	7500328-7500395	7500145-7500395
Sspon.01G0002770-2C	Chr1C:6352688-6365399	-	3'	6352799-6352929	6352688-6352929
Sspon.01G0002860-3C	Chr1C:7803774-7811270	-	3'	7804068-7804068	7803774-7804068
Sspon.01G0002990-3C	Chr1C:5184272-5189517	-	5'	5189256-5189256	5189256-5189517
Sspon.01G0003000-1P	Chr1C:70609011-70610822	+	5'	70609121-70609121	70609011-70609121
Sspon.01G0003000-1P	Chr1C:70609011-70610822	+	3'	70610548-70610548	70610548-70610822
Sspon.01G0003000-2C	Chr1C:5211688-5213185	-	5'	5213079-5213079	5213079-5213185
Sspon.01G0003050-3C	Chr1C:5294422-5299637	+	5'	5294483-5294533	5294422-5294533
Sspon.01G0003080-1P	Chr1C:8098140-8101374	-	5'	8101306-8101306	8101306-8101374
Sspon.01G0003130-3C	Chr1C:8297098-8299370	+	5'	8297486-8297486	8297098-8297486
Sspon.01G0003130-3C	Chr1C:8297098-8299370	+	3'	8299139-8299332	8299139-8299370
Sspon.01G0003320-3C	Chr1C:9099596-9105231	+	5'	9099617-9099617	9099596-9099617
Sspon.01G0003440-2C	Chr1C:8602098-8605996	-	3'	8602192-8602192	8602098-8602192
Sspon.01G0003730-3C	Chr1C:9685038-9694600	-	3'	9685393-9685393	9685038-9685393
Sspon.01G0003730-3C	Chr1C:9685038-9694600	-	5'	9694587-9694587	9694587-9694600
Sspon.01G0003950-2C	Chr1C:10191629-10197138	-	3'	10191682-10191798	10191629-10191798
Sspon.01G0003950-2C	Chr1C:10191629-10197138	-	5'	10197134-10197134	10197134-10197138
Sspon.01G0004180-2C	Chr1C:10653747-10659140	+	3'	10658676-10658890	10658676-10659140
Sspon.01G0004190-2C	Chr1C:10661775-10670498	+	3'	10670100-10670368	10670100-10670498
Sspon.01G0004310-2C	Chr1C:11265750-11271745	+	5'	11265760-11265954	11265750-11265954
Sspon.01G0004350-1P	Chr1C:10909928-10926564	-	5'	10926488-10926488	10926488-10926564
Sspon.01G0004360-2C	Chr1C:10934201-10942669	+	5'	10934389-10934389	10934201-10934389
Sspon.01G0004430-2C	Chr1C:11063447-11067921	-	3'	11063599-11063973	11063447-11063973
Sspon.01G0004430-2C	Chr1C:11063447-11067921	-	5'	11067833-11067919	11067833-11067921
Sspon.01G0004450-2C	Chr1C:11059214-11061694	-	5'	11061627-11061627	11061627-11061694
Sspon.01G0004460-3C	Chr1C:11051342-11058944	+	3'	11058658-11058940	11058658-11058944
Sspon.01G0004510-2C	Chr1C:11150384-11155262	+	5'	11150805-11150805	11150384-11150805
Sspon.01G0004750-2C	Chr1C:11791948-11794582	+	5'	11791978-11791986	11791948-11791986
Sspon.01G0006460-3C	Chr1C:14800481-14805033	-	3'	14800522-14800908	14800481-14800908
Sspon.01G0006460-3C	Chr1C:14800481-14805033	-	5'	14804905-14805030	14804905-14805033
Sspon.01G0006490-2C	Chr1C:15248532-15251838	+	3'	15251384-15251643	15251384-15251838
Sspon.01G0006910-2C	Chr1C:16955300-16991241	-	5'	16991069-16991227	16991069-16991241
Sspon.01G0007010-1P	Chr1C:16745779-16750553	+	5'	16745795-16746315	16745779-16746315
Sspon.01G0007020-2C	Chr1C:16778127-16786262	+	5'	16778435-16778570	16778127-16778570
Sspon.01G0007020-2C	Chr1C:16778127-16786262	+	3'	16786170-16786170	16786170-16786262
Sspon.01G0007100-2C	Chr1C:16598869-16603591	+	5'	16599128-16599128	16598869-16599128
Sspon.01G0007100-2C	Chr1C:16598869-16603591	+	3'	16603526-16603526	16603526-16603591
Sspon.01G0007280-1P	Chr1C:54612389-54617046	-	3'	54612837-54612837	54612389-54612837
Sspon.01G0007430-3C	Chr1C:20365770-20371843	+	3'	20371720-20371720	20371720-20371843
Sspon.01G0007460-3C	Chr1C:20513143-20523391	-	3'	20513284-20513284	20513143-20513284
Sspon.01G0007560-3C	Chr1C:90822957-90826429	+	5'	90823077-90823172	90822957-90823172
Sspon.01G0007560-3C	Chr1C:90822957-90826429	+	3'	90826027-90826302	90826027-90826429
Sspon.01G0007570-2C	Chr1C:38199426-38205523	+	3'	38205350-38205350	38205350-38205523
Sspon.01G0007640-3C	Chr1C:13083742-13088151	+	5'	13083869-13083869	13083742-13083869
Sspon.01G0007810-2C	Chr1C:18062233-18068493	-	5'	18068247-18068247	18068247-18068493
Sspon.01G0007890-3C	Chr1C:16506198-16510953	+	5'	16506755-16506881	16506198-16506881
Sspon.01G0008100-2C	Chr1C:25873944-25875558	-	3'	25874167-25874167	25873944-25874167
Sspon.01G0008100-2C	Chr1C:25873944-25875558	-	5'	25875482-25875552	25875482-25875558
Sspon.01G0008120-2C	Chr1C:26612104-26613932	+	3'	26613677-26613677	26613677-26613932
Sspon.01G0008140-2C	Chr1C:23351678-23358883	+	5'	23351814-23351814	23351678-23351814
Sspon.01G0008150-2C	Chr1C:22992684-22995932	+	3'	22995767-22995895	22995767-22995932
Sspon.01G0008180-2C	Chr1C:22944320-22945930	+	5'	22944396-22944396	22944320-22944396
Sspon.01G0008300-3C	Chr1C:23224014-23229860	+	3'	23229551-23229855	23229551-23229860
Sspon.01G0008310-2C	Chr1C:23212806-23222450	+	5'	23212961-23212961	23212806-23212961
Sspon.01G0008310-2C	Chr1C:23212806-23222450	+	3'	23222164-23222164	23222164-23222450
Sspon.01G0009160-2C	Chr1C:14267527-14270974	+	5'	14267530-14267530	14267527-14267530
Sspon.01G0009840-2C	Chr1C:27385570-27396615	+	5'	27385611-27385701	27385570-27385701
Sspon.01G0009990-2C	Chr1C:27911874-27915586	-	5'	27915292-27915292	27915292-27915586
Sspon.01G0010070-3C	Chr1C:27880079-27887346	+	5'	27880323-27880323	27880079-27880323
Sspon.01G0010070-3C	Chr1C:27880079-27887346	+	3'	27887081-27887081	27887081-27887346
Sspon.01G0010190-3C	Chr1C:28760524-28773973	+	3'	28773594-28773594	28773594-28773973
Sspon.01G0010200-3C	Chr1C:75509851-75519183	-	3'	75510045-75510045	75509851-75510045
Sspon.01G0010200-3C	Chr1C:75509851-75519183	-	5'	75519061-75519178	75519061-75519183
Sspon.01G0010270-2C	Chr1C:29050433-29055570	-	5'	29055453-29055540	29055453-29055570
Sspon.01G0010310-3C	Chr1C:28968805-28973256	-	3'	28969040-28969040	28968805-28969040
Sspon.01G0010340-2C	Chr1C:28928325-28931019	+	5'	28928369-28928369	28928325-28928369
Sspon.01G0010340-2C	Chr1C:28928325-28931019	+	3'	28930782-28930782	28930782-28931019
Sspon.01G0010410-3C	Chr1C:29230540-29235375	+	5'	29230730-29230730	29230540-29230730
Sspon.01G0010410-3C	Chr1C:29230540-29235375	+	3'	29235245-29235245	29235245-29235375
Sspon.01G0010430-3C	Chr1C:29390592-29393942	+	5'	29391179-29391179	29390592-29391179
Sspon.01G0010450-3C	Chr1C:29638193-29661869	+	3'	29661685-29661862	29661685-29661869
Sspon.01G0010530-3C	Chr1C:29930708-29933186	+	5'	29930769-29930769	29930708-29930769
Sspon.01G0010530-3C	Chr1C:29930708-29933186	+	3'	29932877-29933046	29932877-29933186
Sspon.01G0010640-2C	Chr1C:29892687-29895686	+	5'	29892711-29892711	29892687-29892711
Sspon.01G0010640-2C	Chr1C:29892687-29895686	+	3'	29895463-29895463	29895463-29895686
Sspon.01G0010700-2C	Chr1C:30339644-30344376	-	3'	30340130-30340130	30339644-30340130
Sspon.01G0010710-3C	Chr1C:30141240-30144073	+	5'	30141307-30141307	30141240-30141307
Sspon.01G0010710-3C	Chr1C:30141240-30144073	+	3'	30143920-30143920	30143920-30144073
Sspon.01G0010740-3C	Chr1C:30133627-30135691	+	3'	30135514-30135514	30135514-30135691
Sspon.01G0010960-3C	Chr1C:30588859-30591427	-	5'	30591141-30591366	30591141-30591427
Sspon.01G0011030-3C	Chr1C:31001245-31006008	-	3'	31001529-31001529	31001245-31001529
Sspon.01G0011030-3C	Chr1C:31001245-31006008	-	5'	31005749-31006004	31005749-31006008
Sspon.01G0011190-2C	Chr1C:25376138-25384334	-	5'	25384093-25384150	25384093-25384334
Sspon.01G0011390-3C	Chr1C:31422828-31427437	+	5'	31422870-31422967	31422828-31422967
Sspon.01G0011480-2C	Chr1C:31228381-31232259	-	5'	31232083-31232131	31232083-31232259
Sspon.01G0011550-2C	Chr1C:31539740-31541351	-	3'	31539797-31539998	31539740-31539998
Sspon.01G0011550-2C	Chr1C:31539740-31541351	-	5'	31541259-31541259	31541259-31541351
Sspon.01G0011760-2C	Chr1C:31712417-31721460	-	3'	31712444-31712827	31712417-31712827
Sspon.01G0011760-2C	Chr1C:31712417-31721460	-	5'	31721294-31721440	31721294-31721460
Sspon.01G0012100-2P	Chr1C:32678052-32681426	+	3'	32681357-32681380	32681357-32681426
Sspon.01G0012300-2C	Chr1C:32806519-32811652	-	3'	32806585-32806585	32806519-32806585
Sspon.01G0012330-3C	Chr1C:32984596-32987792	-	3'	32984950-32984950	32984596-32984950
Sspon.01G0012440-1P	Chr1C:33388941-33404585	-	5'	33404395-33404395	33404395-33404585
Sspon.01G0012460-3C	Chr1C:33410156-33415416	+	5'	33410200-33410200	33410156-33410200
Sspon.01G0012460-3C	Chr1C:33410156-33415416	+	3'	33414252-33414252	33414252-33415416
Sspon.01G0012480-3C	Chr1C:33420268-33479373	+	3'	33478899-33478899	33478899-33479373
Sspon.01G0012510-3C	Chr1C:33652412-33658282	-	3'	33652785-33652785	33652412-33652785
Sspon.01G0012570-3C	Chr1C:33685274-33691895	+	3'	33691411-33691874	33691411-33691895
Sspon.01G0012590-1T	Chr1C:33716074-33720336	-	5'	33719950-33720274	33719950-33720336
Sspon.01G0012760-2C	Chr1C:34106251-34113614	+	5'	34106407-34106486	34106251-34106486
Sspon.01G0012800-3C	Chr1C:34219378-34221360	-	5'	34221306-34221306	34221306-34221360
Sspon.01G0013270-2P	Chr1C:36005931-36012715	-	5'	36012510-36012510	36012510-36012715
Sspon.01G0013360-7P	Chr1C:36843795-36852973	+	3'	36852816-36852929	36852816-36852973
Sspon.01G0013440-3C	Chr1C:37925176-37928226	-	3'	37925370-37925370	37925176-37925370
Sspon.01G0013440-3C	Chr1C:37925176-37928226	-	5'	37928080-37928080	37928080-37928226
Sspon.01G0013520-2C	Chr1C:37633461-37634863	-	3'	37633721-37633721	37633461-37633721
Sspon.01G0013680-3C	Chr1C:38090091-38096282	+	5'	38090154-38090154	38090091-38090154
Sspon.01G0013680-3C	Chr1C:38090091-38096282	+	3'	38095823-38095823	38095823-38096282
Sspon.01G0013720-1P	Chr1C:38224896-38375468	-	3'	38225033-38225033	38224896-38225033
Sspon.01G0013740-3C	Chr1C:38342955-38347759	+	5'	38342968-38343096	38342955-38343096
Sspon.01G0013740-3C	Chr1C:38342955-38347759	+	3'	38347433-38347752	38347433-38347759
Sspon.01G0013900-3C	Chr1C:38951900-38972894	-	3'	38952140-38952140	38951900-38952140
Sspon.01G0013910-3C	Chr1C:40108687-40111829	+	5'	40108749-40108749	40108687-40108749
Sspon.01G0013920-2C	Chr1C:40113925-40116617	+	5'	40113983-40113990	40113925-40113990
Sspon.01G0014160-3C	Chr1C:40716947-40718527	-	3'	40717266-40717266	40716947-40717266
Sspon.01G0014230-2C	Chr1C:42426389-42438077	+	5'	42426510-42426510	42426389-42426510
Sspon.01G0014240-2C	Chr1C:42417646-42425850	+	5'	42417759-42417759	42417646-42417759
Sspon.01G0014240-2C	Chr1C:42417646-42425850	+	3'	42425603-42425603	42425603-42425850
Sspon.01G0014470-3C	Chr1C:35718851-35720441	-	3'	35718950-35718950	35718851-35718950
Sspon.01G0014480-2C	Chr1C:35720815-35735036	+	5'	35720836-35720836	35720815-35720836
Sspon.01G0014490-2C	Chr1C:35738329-35744801	+	3'	35744720-35744720	35744720-35744801
Sspon.01G0014500-2C	Chr1C:35745256-35749411	-	3'	35745276-35745366	35745256-35745366
Sspon.01G0014500-2C	Chr1C:35745256-35749411	-	5'	35749184-35749376	35749184-35749411
Sspon.01G0014510-2C	Chr1C:35753454-35757989	-	5'	35757586-35757907	35757586-35757989
Sspon.01G0014660-3C	Chr1C:22437458-22440332	+	5'	22437492-22437492	22437458-22437492
Sspon.01G0014700-3C	Chr1C:22469747-22474765	-	3'	22469757-22470000	22469747-22470000
Sspon.01G0014900-2C	Chr1C:56851103-56852891	+	3'	56852578-56852789	56852578-56852891
Sspon.01G0015030-2C	Chr1C:44040998-44048663	-	3'	44041099-44041099	44040998-44041099
Sspon.01G0015050-2C	Chr1C:43878424-43882931	-	3'	43878486-43878844	43878424-43878844
Sspon.01G0015050-2C	Chr1C:43878424-43882931	-	5'	43882704-43882922	43882704-43882931
Sspon.01G0015060-3C	Chr1C:43853484-43855341	-	5'	43855300-43855300	43855300-43855341
Sspon.01G0015140-3C	Chr1C:44415868-44418826	+	3'	44418727-44418727	44418727-44418826
Sspon.01G0015180-3C	Chr1C:44546987-44552129	-	3'	44547110-44547161	44546987-44547161
Sspon.01G0015180-3C	Chr1C:44546987-44552129	-	5'	44551852-44552114	44551852-44552129
Sspon.01G0015190-3C	Chr1C:45022558-45028666	+	5'	45022879-45022879	45022558-45022879
Sspon.01G0015210-3C	Chr1C:45078176-45078848	+	5'	45078279-45078279	45078176-45078279
Sspon.01G0015270-3C	Chr1C:45745976-45748045	+	5'	45746000-45746000	45745976-45746000
Sspon.01G0015270-3C	Chr1C:45745976-45748045	+	3'	45747860-45747860	45747860-45748045
Sspon.01G0015320-2C	Chr1C:45551556-45555168	+	5'	45551614-45551614	45551556-45551614
Sspon.01G0015320-2C	Chr1C:45551556-45555168	+	3'	45554187-45555158	45554187-45555168
Sspon.01G0015340-2C	Chr1C:45419542-45433573	+	3'	45432756-45433159	45432756-45433573
Sspon.01G0015370-2C	Chr1C:45480312-45487349	+	3'	45487035-45487035	45487035-45487349
Sspon.01G0015440-3C	Chr1C:39400144-39401936	+	3'	39401695-39401695	39401695-39401936
Sspon.01G0015550-2C	Chr1C:45846432-45859901	+	5'	45846540-45846540	45846432-45846540
Sspon.01G0015590-2C	Chr1C:46016048-46018627	-	3'	46016359-46016359	46016048-46016359
Sspon.01G0015740-3C	Chr1C:47372589-47380070	-	3'	47372672-47372672	47372589-47372672
Sspon.01G0015830-2C	Chr1C:48455074-48459068	+	3'	48458883-48458883	48458883-48459068
Sspon.01G0015970-3C	Chr1C:48710111-48713626	+	5'	48710138-48710138	48710111-48710138
Sspon.01G0016170-2C	Chr1C:81251473-81257392	+	3'	81257178-81257178	81257178-81257392
Sspon.01G0016230-3C	Chr1C:49651828-49656370	-	3'	49652024-49652024	49651828-49652024
Sspon.01G0016300-3C	Chr1C:49972145-49976209	-	5'	49976103-49976103	49976103-49976209
Sspon.01G0016330-2C	Chr1C:49854716-49858864	-	3'	49854879-49854879	49854716-49854879
Sspon.01G0016330-2C	Chr1C:49854716-49858864	-	5'	49858790-49858790	49858790-49858864
Sspon.01G0016390-3C	Chr1C:50327140-50327968	+	3'	50327819-50327819	50327819-50327968
Sspon.01G0016410-2C	Chr1C:50264008-50268830	+	5'	50264054-50264054	50264008-50264054
Sspon.01G0016420-2C	Chr1C:50375170-50383975	-	5'	50383827-50383958	50383827-50383975
Sspon.01G0016690-3C	Chr1C:28147163-28154741	+	5'	28147265-28147329	28147163-28147329
Sspon.01G0017050-2C	Chr1C:63583083-63675800	+	5'	63583084-63583239	63583083-63583239
Sspon.01G0017150-3C	Chr1C:64517022-64527603	-	3'	64517023-64517230	64517022-64517230
Sspon.01G0017160-2C	Chr1C:63830396-63848378	+	5'	63830520-63830520	63830396-63830520
Sspon.01G0017310-3C	Chr1C:64824173-64826078	+	5'	64824266-64824266	64824173-64824266
Sspon.01G0017310-3C	Chr1C:64824173-64826078	+	3'	64825933-64825933	64825933-64826078
Sspon.01G0017380-2C	Chr1C:65254274-65256062	+	3'	65255938-65255938	65255938-65256062
Sspon.01G0017560-3C	Chr1C:66526080-66528292	-	3'	66526215-66526215	66526080-66526215
Sspon.01G0017680-3C	Chr1C:66857898-66863145	+	3'	66862503-66862503	66862503-66863145
Sspon.01G0017860-2C	Chr1C:55715918-55720540	-	3'	55716367-55716367	55715918-55716367
Sspon.01G0017860-2C	Chr1C:55715918-55720540	-	5'	55720537-55720537	55720537-55720540
Sspon.01G0017970-3C	Chr1C:56348958-56354890	+	5'	56348964-56348964	56348958-56348964
Sspon.01G0018010-1P	Chr1C:68024845-68026314	-	3'	68025132-68025161	68024845-68025161
Sspon.01G0018190-3C	Chr1C:68875902-68880306	-	5'	68879812-68879812	68879812-68880306
Sspon.01G0018420-2P	Chr1C:69506265-69641763	-	5'	69640992-69640992	69640992-69641763
Sspon.01G0018420-3C	Chr1C:69498541-69506494	+	3'	69506254-69506254	69506254-69506494
Sspon.01G0018440-3C	Chr1C:69585041-69587567	-	3'	69585285-69585285	69585041-69585285
Sspon.01G0018440-3C	Chr1C:69585041-69587567	-	5'	69587077-69587077	69587077-69587567
Sspon.01G0018660-3C	Chr1C:70812578-70819345	+	5'	70812632-70812632	70812578-70812632
Sspon.01G0018670-2C	Chr1C:70807624-70809997	-	3'	70807694-70807694	70807624-70807694
Sspon.01G0018670-2C	Chr1C:70807624-70809997	-	5'	70809696-70809696	70809696-70809997
Sspon.01G0018720-3C	Chr1C:70651812-70667237	-	3'	70651956-70651956	70651812-70651956
Sspon.01G0018880-2C	Chr1C:71187121-71203033	+	5'	71187224-71187224	71187121-71187224
Sspon.01G0018880-2C	Chr1C:71187121-71203033	+	3'	71202021-71202696	71202021-71203033
Sspon.01G0018990-2C	Chr1C:71772437-71773224	-	3'	71772542-71772776	71772437-71772776
Sspon.01G0019050-2C	Chr1C:72118493-72122204	-	3'	72118883-72118883	72118493-72118883
Sspon.01G0019080-1P	Chr1C:7008388-7013978	+	3'	7013609-7013610	7013609-7013978
Sspon.01G0019110-3C	Chr1C:72781182-72783733	-	5'	72783559-72783662	72783559-72783733
Sspon.01G0019130-3C	Chr1C:72634864-72641150	+	3'	72640706-72640706	72640706-72641150
Sspon.01G0019170-3C	Chr1C:72676040-72683150	+	5'	72676057-72676163	72676040-72676163
Sspon.01G0019170-3C	Chr1C:72676040-72683150	+	3'	72682845-72683048	72682845-72683150
Sspon.01G0019220-3C	Chr1C:73060591-73076726	-	3'	73060593-73060707	73060591-73060707
Sspon.01G0019360-2C	Chr1C:73463115-73469216	+	5'	73463232-73463232	73463115-73463232
Sspon.01G0019360-2C	Chr1C:73463115-73469216	+	3'	73468870-73468870	73468870-73469216
Sspon.01G0019560-2C	Chr1C:74826221-74831972	-	5'	74831644-74831760	74831644-74831972
Sspon.01G0019600-2C	Chr1C:75254441-75267328	-	3'	75254697-75254947	75254441-75254947
Sspon.01G0019660-3C	Chr1C:75128435-75134791	-	3'	75128595-75129080	75128435-75129080
Sspon.01G0019660-3C	Chr1C:75128435-75134791	-	5'	75134638-75134784	75134638-75134791
Sspon.01G0019680-3C	Chr1C:74865387-74876455	+	5'	74865393-74865414	74865387-74865414
Sspon.01G0019730-3C	Chr1C:75350137-75353646	-	3'	75350251-75350251	75350137-75350251
Sspon.01G0019960-2C	Chr1C:75408539-75411214	-	3'	75409435-75409435	75408539-75409435
Sspon.01G0019990-3C	Chr1C:75921567-75928170	+	5'	75921596-75921625	75921567-75921625
Sspon.01G0019990-3C	Chr1C:75921567-75928170	+	3'	75927734-75928164	75927734-75928170
Sspon.01G0020010-3C	Chr1C:76257921-76270732	+	5'	76257928-76257928	76257921-76257928
Sspon.01G0020050-2C	Chr1C:77873198-77881162	+	5'	77873416-77873416	77873198-77873416
Sspon.01G0020050-2C	Chr1C:77873198-77881162	+	3'	77881061-77881061	77881061-77881162
Sspon.01G0020400-3C	Chr1C:13676408-13680675	+	5'	13676544-13676544	13676408-13676544
Sspon.01G0020400-3C	Chr1C:13676408-13680675	+	3'	13680419-13680419	13680419-13680675
Sspon.01G0020480-1P	Chr1C:78094804-78099511	+	3'	78099158-78099363	78099158-78099511
Sspon.01G0020620-3C	Chr1C:77451034-77460329	+	5'	77451188-77451188	77451034-77451188
Sspon.01G0020700-3C	Chr1C:77674890-77677717	+	3'	77677503-77677597	77677503-77677717
Sspon.01G0020780-3C	Chr1C:77168149-77242951	+	5'	77168254-77168254	77168149-77168254
Sspon.01G0021020-1P	Chr1C:76960995-76963499	-	5'	76963389-76963389	76963389-76963499
Sspon.01G0021130-2C	Chr1C:76595649-76612087	+	3'	76611800-76611925	76611800-76612087
Sspon.01G0021200-3C	Chr1C:76318278-76322023	-	3'	76318284-76318284	76318278-76318284
Sspon.01G0021340-2C	Chr1C:78829024-78834490	-	3'	78829051-78829051	78829024-78829051
Sspon.01G0021500-3C	Chr1C:78887041-78892381	+	5'	78887083-78887157	78887041-78887157
Sspon.01G0021550-3C	Chr1C:78711244-78714062	+	3'	78714028-78714028	78714028-78714062
Sspon.01G0021560-3C	Chr1C:78715784-78726330	-	3'	78716300-78716300	78715784-78716300
Sspon.01G0021590-3C	Chr1C:79077863-79080261	+	5'	79077930-79077930	79077863-79077930
Sspon.01G0021650-2C	Chr1C:78920947-78938514	-	5'	78938207-78938310	78938207-78938514
Sspon.01G0021690-2C	Chr1C:75971627-75983035	+	5'	75971762-75971762	75971627-75971762
Sspon.01G0021700-2C	Chr1C:75984835-75988259	-	3'	75984912-75984912	75984835-75984912
Sspon.01G0021720-3C	Chr1C:78751212-78754140	-	3'	78751334-78751433	78751212-78751433
Sspon.01G0021920-3C	Chr1C:79393313-79395738	+	3'	79395241-79395241	79395241-79395738
Sspon.01G0021970-3C	Chr1C:79685178-79692625	-	3'	79685210-79685210	79685178-79685210
Sspon.01G0022400-3C	Chr1C:80923867-80937679	+	5'	80923989-80923989	80923867-80923989
Sspon.01G0022400-3C	Chr1C:80923867-80937679	+	3'	80937295-80937295	80937295-80937679
Sspon.01G0022410-3C	Chr1C:80938507-80942160	+	5'	80938605-80938605	80938507-80938605
Sspon.01G0022510-3C	Chr1C:80980717-80984944	-	3'	80980747-80981016	80980717-80981016
Sspon.01G0022590-2C	Chr1C:74048419-74060744	-	5'	74060671-74060671	74060671-74060744
Sspon.01G0022820-3C	Chr1C:81877344-81883878	+	5'	81877671-81877671	81877344-81877671
Sspon.01G0022820-3C	Chr1C:81877344-81883878	+	3'	81883833-81883833	81883833-81883878
Sspon.01G0022950-3C	Chr1C:82075868-82145363	-	5'	82145278-82145278	82145278-82145363
Sspon.01G0023060-2C	Chr1C:82331710-82336611	-	5'	82336418-82336581	82336418-82336611
Sspon.01G0023200-3C	Chr1C:71769423-71772964	+	3'	71772161-71772286	71772161-71772964
Sspon.01G0023230-3C	Chr1C:82600143-82606398	+	5'	82600506-82600506	82600143-82600506
Sspon.01G0023340-3C	Chr1C:82732148-82736476	-	3'	82732438-82732438	82732148-82732438
Sspon.01G0023370-3C	Chr1C:82875069-82885396	-	3'	82875417-82875417	82875069-82875417
Sspon.01G0023410-3C	Chr1C:82787965-82793383	-	5'	82793255-82793255	82793255-82793383
Sspon.01G0023590-3C	Chr1C:83250018-83252849	+	3'	83252457-83252732	83252457-83252849
Sspon.01G0023600-3C	Chr1C:83252877-83256225	-	3'	83253042-83253310	83252877-83253310
Sspon.01G0023650-2C	Chr1C:83858249-83862017	+	3'	83861988-83861988	83861988-83862017
Sspon.01G0023780-3C	Chr1C:84180598-84186654	-	3'	84180675-84180675	84180598-84180675
Sspon.01G0023780-3C	Chr1C:84180598-84186654	-	5'	84186434-84186434	84186434-84186654
Sspon.01G0023790-3C	Chr1C:84253073-84256223	-	3'	84253088-84253378	84253073-84253378
Sspon.01G0023910-1P	Chr1C:84749680-84754532	+	5'	84749796-84749796	84749680-84749796
Sspon.01G0023920-3C	Chr1C:84773267-84775234	+	5'	84773329-84773329	84773267-84773329
Sspon.01G0023940-2C	Chr1C:84755898-84761076	+	5'	84756091-84756091	84755898-84756091
Sspon.01G0023960-2C	Chr1C:84393604-84396573	+	5'	84394317-84394603	84393604-84394603
Sspon.01G0023960-2C	Chr1C:84393604-84396573	+	3'	84396222-84396222	84396222-84396573
Sspon.01G0023980-2C	Chr1C:84485717-84494089	-	3'	84486068-84486068	84485717-84486068
Sspon.01G0024050-2C	Chr1C:84552426-84558718	-	3'	84552458-84552876	84552426-84552876
Sspon.01G0024100-3C	Chr1C:31818922-31823746	-	3'	31819115-31819255	31818922-31819255
Sspon.01G0024110-3C	Chr1C:85158877-85164632	-	3'	85158911-85159125	85158877-85159125
Sspon.01G0024240-2C	Chr1C:85591295-85602975	-	3'	85591418-85591418	85591295-85591418
Sspon.01G0024270-3C	Chr1C:85501884-85509839	+	5'	85501956-85502093	85501884-85502093
Sspon.01G0024320-3C	Chr1C:24598572-24605493	-	3'	24598676-24599072	24598572-24599072
Sspon.01G0024470-3C	Chr1C:86230948-86233502	+	5'	86231067-86231067	86230948-86231067
Sspon.01G0024470-3C	Chr1C:86230948-86233502	+	3'	86233195-86233195	86233195-86233502
Sspon.01G0024480-3C	Chr1C:86223288-86226801	+	5'	86223308-86223370	86223288-86223370
Sspon.01G0024610-3C	Chr1C:86425606-86429000	-	3'	86425639-86425789	86425606-86425789
Sspon.01G0024610-3C	Chr1C:86425606-86429000	-	5'	86428860-86428952	86428860-86429000
Sspon.01G0024660-3C	Chr1C:86465820-86474730	-	5'	86474263-86474609	86474263-86474730
Sspon.01G0024910-1P	Chr1C:88295140-88304114	-	5'	88303471-88303471	88303471-88304114
Sspon.01G0025010-1P	Chr1C:87946044-87947219	+	5'	87946117-87946266	87946044-87946266
Sspon.01G0025010-3C	Chr1C:56558030-56559155	-	5'	56558935-56558935	56558935-56559155
Sspon.01G0025080-2C	Chr1C:88054134-88058391	+	5'	88054272-88054272	88054134-88054272
Sspon.01G0025090-1P	Chr1C:88942823-88946023	+	3'	88945884-88945884	88945884-88946023
Sspon.01G0025100-1P	Chr1C:88098776-88101804	-	3'	88099307-88099307	88098776-88099307
Sspon.01G0025440-3C	Chr1C:90400621-90403510	-	5'	90403418-90403418	90403418-90403510
Sspon.01G0025450-3C	Chr1C:90404009-90408138	-	3'	90404060-90404345	90404009-90404345
Sspon.01G0025560-2C	Chr1C:90458035-90461881	-	3'	90458421-90458656	90458035-90458656
Sspon.01G0025580-3C	Chr1C:90178620-90183909	-	3'	90178640-90178640	90178620-90178640
Sspon.01G0025670-3C	Chr1C:90082063-90092974	+	3'	90092655-90092655	90092655-90092974
Sspon.01G0025790-3C	Chr1C:91507772-91509784	+	5'	91507779-91507779	91507772-91507779
Sspon.01G0025790-3C	Chr1C:91507772-91509784	+	3'	91509474-91509474	91509474-91509784
Sspon.01G0025810-1P	Chr1C:97343594-97344460	+	5'	97343767-97343767	97343594-97343767
Sspon.01G0025810-1P	Chr1C:97343594-97344460	+	3'	97344111-97344111	97344111-97344460
Sspon.01G0025920-3C	Chr1C:91303831-91314071	-	5'	91314021-91314021	91314021-91314071
Sspon.01G0025930-3C	Chr1C:91293027-91301173	-	3'	91293331-91293331	91293027-91293331
Sspon.01G0026040-3C	Chr1C:91039719-91043066	+	5'	91039830-91039980	91039719-91039980
Sspon.01G0026050-3C	Chr1C:91035806-91038868	+	3'	91038536-91038853	91038536-91038868
Sspon.01G0026220-3C	Chr1C:95151234-95155155	+	5'	95151468-95151468	95151234-95151468
Sspon.01G0026220-3C	Chr1C:95151234-95155155	+	3'	95154833-95154833	95154833-95155155
Sspon.01G0026320-3C	Chr1C:95582118-95586463	-	5'	95586346-95586346	95586346-95586463
Sspon.01G0026740-3C	Chr1C:92351526-92357777	-	3'	92352176-92352784	92351526-92352784
Sspon.01G0026760-3C	Chr1C:93214395-93219617	-	3'	93214490-93215127	93214395-93215127
Sspon.01G0026780-2C	Chr1C:93597981-93600272	+	5'	93598046-93598096	93597981-93598096
Sspon.01G0026780-2C	Chr1C:93597981-93600272	+	3'	93599968-93600253	93599968-93600272
Sspon.01G0026790-2C	Chr1C:93594886-93595923	-	5'	93595858-93595858	93595858-93595923
Sspon.01G0026910-2C	Chr1C:93668364-93675143	+	5'	93668466-93668466	93668364-93668466
Sspon.01G0026950-2C	Chr1C:93720869-93750809	-	5'	93750299-93750626	93750299-93750809
Sspon.01G0027220-2C	Chr1C:93925232-93927321	-	3'	93925408-93925408	93925232-93925408
Sspon.01G0027220-2C	Chr1C:93925232-93927321	-	5'	93927186-93927186	93927186-93927321
Sspon.01G0027230-2C	Chr1C:93933130-93937819	+	3'	93936996-93936996	93936996-93937819
Sspon.01G0027280-2C	Chr1C:94176192-94245107	-	3'	94176439-94176439	94176192-94176439
Sspon.01G0027670-3C	Chr1C:94738316-94745123	+	5'	94738535-94738535	94738316-94738535
Sspon.01G0027670-3C	Chr1C:94738316-94745123	+	3'	94744828-94745070	94744828-94745123
Sspon.01G0027680-3C	Chr1C:95000694-95014889	+	5'	95000701-95000701	95000694-95000701
Sspon.01G0028060-3C	Chr1C:95378011-95382178	-	3'	95378053-95378270	95378011-95378270
Sspon.01G0028820-2C	Chr1C:95810401-95817974	+	5'	95810434-95810434	95810401-95810434
Sspon.01G0028820-2C	Chr1C:95810401-95817974	+	3'	95817776-95817776	95817776-95817974
Sspon.01G0028840-2C	Chr1C:95744878-95746847	+	5'	95744907-95744953	95744878-95744953
Sspon.01G0034140-2C	Chr1C:1180100-1189586	-	3'	1180306-1180306	1180100-1180306
Sspon.01G0034240-2C	Chr1C:2617600-2619952	+	3'	2619856-2619856	2619856-2619952
Sspon.01G0034420-2C	Chr1C:4192817-4196014	+	5'	4192900-4192900	4192817-4192900
Sspon.01G0034590-2C	Chr1C:5660987-5665149	+	3'	5664913-5665137	5664913-5665149
Sspon.01G0034610-2C	Chr1C:5701423-5706167	+	3'	5705937-5706165	5705937-5706167
Sspon.01G0034630-2C	Chr1C:5750610-5758374	-	5'	5757896-5758326	5757896-5758374
Sspon.01G0034780-1P	Chr1C:6371384-6376514	-	5'	6375393-6375393	6375393-6376514
Sspon.01G0034830-2C	Chr1C:6964683-6969342	-	5'	6969255-6969255	6969255-6969342
Sspon.01G0035020-2C	Chr1C:8137258-8144249	+	5'	8137374-8137374	8137258-8137374
Sspon.01G0035040-2C	Chr1C:8344360-8346529	+	5'	8344451-8344451	8344360-8344451
Sspon.01G0035070-2C	Chr1C:8821127-8824434	+	5'	8821183-8821183	8821127-8821183
Sspon.01G0035070-2C	Chr1C:8821127-8824434	+	3'	8824344-8824344	8824344-8824434
Sspon.01G0035210-2C	Chr1C:9781395-9805112	-	3'	9781417-9782126	9781395-9782126
Sspon.01G0035210-2C	Chr1C:9781395-9805112	-	5'	9805105-9805105	9805105-9805112
Sspon.01G0035600-2C	Chr1C:17569959-17579878	+	3'	17579457-17579457	17579457-17579878
Sspon.01G0036030-2C	Chr1C:12768715-12772951	-	3'	12769013-12769013	12768715-12769013
Sspon.01G0036120-2C	Chr1C:12650787-12652170	-	5'	12651821-12651821	12651821-12652170
Sspon.01G0036180-2C	Chr1C:13097161-13100448	-	3'	13097531-13097531	13097161-13097531
Sspon.01G0036180-2C	Chr1C:13097161-13100448	-	5'	13100420-13100420	13100420-13100448
Sspon.01G0036200-2C	Chr1C:13187213-13192115	+	5'	13187318-13187318	13187213-13187318
Sspon.01G0036270-2C	Chr1C:13318307-13322343	-	3'	13318414-13318414	13318307-13318414
Sspon.01G0036270-2C	Chr1C:13318307-13322343	-	5'	13322318-13322318	13322318-13322343
Sspon.01G0036310-2C	Chr1C:13371521-13376904	-	3'	13371828-13371828	13371521-13371828
Sspon.01G0036310-2C	Chr1C:13371521-13376904	-	5'	13376481-13376481	13376481-13376904
Sspon.01G0036530-2C	Chr1C:13906120-13913483	+	5'	13906127-13906177	13906120-13906177
Sspon.01G0036530-2C	Chr1C:13906120-13913483	+	3'	13913063-13913473	13913063-13913483
Sspon.01G0036560-2C	Chr1C:14008143-14010941	-	3'	14008236-14008236	14008143-14008236
Sspon.01G0036560-2C	Chr1C:14008143-14010941	-	5'	14010671-14010671	14010671-14010941
Sspon.01G0036750-2C	Chr1C:14443049-14454171	+	5'	14443133-14443133	14443049-14443133
Sspon.01G0036810-2C	Chr1C:12364666-12368842	-	3'	12364729-12364729	12364666-12364729
Sspon.01G0036810-2C	Chr1C:12364666-12368842	-	5'	12368564-12368722	12368564-12368842
Sspon.01G0036970-2C	Chr1C:14661391-14678253	-	3'	14661398-14661805	14661391-14661805
Sspon.01G0036970-2C	Chr1C:14661391-14678253	-	5'	14678181-14678181	14678181-14678253
Sspon.01G0037040-2C	Chr1C:15019048-15033314	+	3'	15033183-15033183	15033183-15033314
Sspon.01G0037090-2C	Chr1C:15125044-15127870	-	3'	15125396-15125396	15125044-15125396
Sspon.01G0037090-2C	Chr1C:15125044-15127870	-	5'	15127690-15127690	15127690-15127870
Sspon.01G0037130-2C	Chr1C:15167374-15171314	+	5'	15167469-15167520	15167374-15167520
Sspon.01G0037130-2C	Chr1C:15167374-15171314	+	3'	15170934-15170934	15170934-15171314
Sspon.01G0037140-2C	Chr1C:15152014-15165331	+	5'	15152123-15152123	15152014-15152123
Sspon.01G0037430-2C	Chr1C:16154598-16159510	+	3'	16159161-16159404	16159161-16159510
Sspon.01G0037720-2C	Chr1C:19558193-19561867	-	3'	19558278-19558278	19558193-19558278
Sspon.01G0037720-2C	Chr1C:19558193-19561867	-	5'	19561706-19561706	19561706-19561867
Sspon.01G0037820-2C	Chr1C:20871139-20885255	-	5'	20885054-20885054	20885054-20885255
Sspon.01G0037850-2C	Chr1C:21312939-21317735	+	5'	21313692-21313692	21312939-21313692
Sspon.01G0038470-2C	Chr1C:22694561-22764455	+	5'	22694708-22694879	22694561-22694879
Sspon.01G0038700-1T	Chr1C:26109367-26131292	+	3'	26130835-26131290	26130835-26131292
Sspon.01G0038870-2C	Chr1C:16909534-16911637	-	3'	16909864-16909864	16909534-16909864
Sspon.01G0038920-2C	Chr1C:54047974-54051469	-	3'	54047985-54048125	54047974-54048125
Sspon.01G0038950-2C	Chr1C:53796734-53798304	-	5'	53798173-53798279	53798173-53798304
Sspon.01G0038970-2C	Chr1C:20546741-20559144	-	3'	20546877-20547832	20546741-20547832
Sspon.01G0039030-2C	Chr1C:20347666-20353145	+	5'	20347681-20347866	20347666-20347866
Sspon.01G0039030-2C	Chr1C:20347666-20353145	+	3'	20352700-20353000	20352700-20353145
Sspon.01G0039100-2C	Chr1C:20260103-20268106	-	3'	20260318-20260318	20260103-20260318
Sspon.01G0039130-1P	Chr1C:20719047-20731244	-	3'	20719164-20719472	20719047-20719472
Sspon.01G0039360-2C	Chr1C:27359533-27372578	-	3'	27359542-27360050	27359533-27360050
Sspon.01G0039440-2C	Chr1C:28658991-28661817	-	3'	28659367-28659367	28658991-28659367
Sspon.01G0039450-2C	Chr1C:28649743-28658831	+	3'	28658519-28658802	28658519-28658831
Sspon.01G0039480-2C	Chr1C:29110656-29129268	-	5'	29129253-29129253	29129253-29129268
[truncated: 15,479 more rows]

## Sheet: Table S4
Table S4. GO enrichment analysis of the DEGs between the two parents (T01 vs. T02)
Gene Ontology term	Cluter frequency	Genome frequency	q value
Biological Process: regulation of transcription from RNA polymerase II promoter (GO:0006357)	25 out of 496 5.04032258064516%	299 out of 39379 0.759287945351583%	0
Biological Process: developmental process (GO:0032502)	10 out of 496 2.01612903225806%	69 out of 39379 0.175220295081135%	1.60681e-08
Biological Process: transposition, DNA-mediated (GO:0006313)	5 out of 496 1.00806451612903%	29 out of 39379 0.0736433124254044%	2.87435e-05
Biological Process: acetyl-CoA biosynthetic process (GO:0006085)	2 out of 496 0.403225806451613%	2 out of 39379 0.00507884913278651%	0.000158332
Biological Process: long-distance posttranscriptional gene silencing (GO:0010495)	2 out of 496 0.403225806451613%	3 out of 39379 0.00761827369917977%	0.000471023
Biological Process: L-alanine transport (GO:0015808)	3 out of 496 0.604838709677419%	14 out of 39379 0.0355519439295056%	0.000651962
Biological Process: phenylpropanoid biosynthetic process (GO:0009699)	5 out of 496 1.00806451612903%	57 out of 39379 0.144747200284416%	0.000758872
Biological Process: gamma-aminobutyric acid transport (GO:0015812)	3 out of 496 0.604838709677419%	19 out of 39379 0.0482490667614719%	0.00165624
Biological Process: L-glutamate transmembrane transport (GO:0089711)	3 out of 496 0.604838709677419%	21 out of 39379 0.0533279158942584%	0.00223121
Biological Process: glutathione metabolic process (GO:0006749)	11 out of 496 2.21774193548387%	326 out of 39379 0.827852408644201%	0.00308054
Biological Process: regulation of catalytic activity (GO:0050790)	6 out of 496 1.20967741935484%	115 out of 39379 0.292033825135224%	0.00343526
Biological Process: sequestering of calcium ion (GO:0051208)	2 out of 496 0.403225806451613%	8 out of 39379 0.020315396531146%	0.00421598
Biological Process: L-lysine transmembrane transport (GO:1903401)	3 out of 496 0.604838709677419%	28 out of 39379 0.0711038878590111%	0.00514909
Biological Process: telomere maintenance (GO:0000723)	4 out of 496 0.806451612903226%	58 out of 39379 0.147286624850809%	0.00617041
Biological Process: glucosylceramide catabolic process (GO:0006680)	2 out of 496 0.403225806451613%	10 out of 39379 0.0253942456639326%	0.00666358
Biological Process: cell death (GO:0008219)	3 out of 496 0.604838709677419%	33 out of 39379 0.0838010106909774%	0.00818698
Biological Process: DNA integration (GO:0015074)	8 out of 496 1.61290322580645%	229 out of 39379 0.581528225704055%	0.00890762
Biological Process: vesicle organization (GO:0016050)	2 out of 496 0.403225806451613%	12 out of 39379 0.0304730947967191%	0.00961188
Biological Process: DNA-templated transcription, elongation (GO:0006354)	3 out of 496 0.604838709677419%	36 out of 39379 0.0914192843901572%	0.0104207
Biological Process: cell proliferation (GO:0008283)	4 out of 496 0.806451612903226%	70 out of 39379 0.177759719647528%	0.011857
Biological Process: actin filament capping (GO:0051693)	1 out of 496 0.201612903225806%	1 out of 39379 0.00253942456639326%	0.0125955
Biological Process: mitotic spindle assembly checkpoint (GO:0007094)	3 out of 496 0.604838709677419%	39 out of 39379 0.099037558089337%	0.012974
Biological Process: regulation of alternative mRNA splicing, via spliceosome (GO:0000381)	2 out of 496 0.403225806451613%	14 out of 39379 0.0355519439295056%	0.0130344
Biological Process: response to other organism (GO:0051707)	2 out of 496 0.403225806451613%	14 out of 39379 0.0355519439295056%	0.0130344
Biological Process: transcription, DNA-templated (GO:0006351)	11 out of 496 2.21774193548387%	403 out of 39379 1.02338810025648%	0.0140457
Biological Process: glycogen biosynthetic process (GO:0005978)	3 out of 496 0.604838709677419%	41 out of 39379 0.104116407222123%	0.0148569
Biological Process: chromatin silencing by small RNA (GO:0031048)	3 out of 496 0.604838709677419%	41 out of 39379 0.104116407222123%	0.0148569
Biological Process: DNA methylation (GO:0006306)	5 out of 496 1.00806451612903%	118 out of 39379 0.299652098834404%	0.0170406
Biological Process: DNA duplex unwinding (GO:0032508)	5 out of 496 1.00806451612903%	118 out of 39379 0.299652098834404%	0.0170406
Biological Process: regulation of cell differentiation (GO:0045595)	3 out of 496 0.604838709677419%	44 out of 39379 0.111734680921303%	0.0179558
Biological Process: pyrimidine nucleoside salvage (GO:0043097)	2 out of 496 0.403225806451613%	18 out of 39379 0.0457096421950786%	0.0212011
Biological Process: maltose catabolic process (GO:0000025)	1 out of 496 0.201612903225806%	2 out of 39379 0.00507884913278651%	0.0250328
Biological Process: attachment of peroxisome to chloroplast (GO:0010381)	1 out of 496 0.201612903225806%	2 out of 39379 0.00507884913278651%	0.0250328
Biological Process: mitotic cytokinesis (GO:0000281)	1 out of 496 0.201612903225806%	2 out of 39379 0.00507884913278651%	0.0250328
Biological Process: glycolipid transport (GO:0046836)	2 out of 496 0.403225806451613%	20 out of 39379 0.0507884913278651%	0.0258972
Biological Process: protein stabilization (GO:0050821)	2 out of 496 0.403225806451613%	20 out of 39379 0.0507884913278651%	0.0258972
Biological Process: regulation of nucleobase-containing compound metabolic process (GO:0019219)	2 out of 496 0.403225806451613%	20 out of 39379 0.0507884913278651%	0.0258972
Biological Process: cell division (GO:0051301)	8 out of 496 1.61290322580645%	281 out of 39379 0.713578303156505%	0.0269252
Biological Process: killing of cells of other organism (GO:0031640)	2 out of 496 0.403225806451613%	21 out of 39379 0.0533279158942584%	0.0283883
Biological Process: primary shoot apical meristem specification (GO:0010072)	2 out of 496 0.403225806451613%	21 out of 39379 0.0533279158942584%	0.0283883
Biological Process: autophagy (GO:0006914)	3 out of 496 0.604838709677419%	54 out of 39379 0.137128926585236%	0.0306858
Biological Process: indole glucosinolate metabolic process (GO:0042343)	2 out of 496 0.403225806451613%	22 out of 39379 0.0558673404606516%	0.0309712
Biological Process: growth (GO:0040007)	2 out of 496 0.403225806451613%	23 out of 39379 0.0584067650270449%	0.0336431
Biological Process: pyrimidine nucleobase metabolic process (GO:0006206)	2 out of 496 0.403225806451613%	24 out of 39379 0.0609461895934381%	0.0364014
Biological Process: microtubule-based movement (GO:0007018)	6 out of 496 1.20967741935484%	194 out of 39379 0.492648365880292%	0.0369437
Biological Process: pyrimidine ribonucleotide salvage (GO:0010138)	1 out of 496 0.201612903225806%	3 out of 39379 0.00761827369917977%	0.0373136
Biological Process: positive regulation of response to DNA damage stimulus (GO:2001022)	1 out of 496 0.201612903225806%	3 out of 39379 0.00761827369917977%	0.0373136
Biological Process: flavonol biosynthetic process (GO:0051555)	1 out of 496 0.201612903225806%	3 out of 39379 0.00761827369917977%	0.0373136
Biological Process: histone phosphorylation (GO:0016572)	2 out of 496 0.403225806451613%	25 out of 39379 0.0634856141598314%	0.0392435
Biological Process: steroid biosynthetic process (GO:0006694)	3 out of 496 0.604838709677419%	61 out of 39379 0.154904898549989%	0.0417758
Biological Process: methylation-dependent chromatin silencing (GO:0006346)	3 out of 496 0.604838709677419%	61 out of 39379 0.154904898549989%	0.0417758
Biological Process: DNA metabolic process (GO:0006259)	7 out of 496 1.41129032258065%	253 out of 39379 0.642474415297494%	0.0422068
Biological Process: embryonic pattern specification (GO:0009880)	2 out of 496 0.403225806451613%	27 out of 39379 0.0685644632926179%	0.045169
Biological Process: apoptotic process (GO:0006915)	4 out of 496 0.806451612903226%	107 out of 39379 0.271718428604078%	0.0466586
Biological Process: cell-cell signaling (GO:0007267)	2 out of 496 0.403225806451613%	28 out of 39379 0.0711038878590111%	0.0482474
Biological Process: regulation of unidimensional cell growth (GO:0051510)	1 out of 496 0.201612903225806%	4 out of 39379 0.010157698265573%	0.0494401
Biological Process: anisotropic cell growth (GO:0051211)	1 out of 496 0.201612903225806%	4 out of 39379 0.010157698265573%	0.0494401
Biological Process: oxygen transport (GO:0015671)	1 out of 496 0.201612903225806%	4 out of 39379 0.010157698265573%	0.0494401
Biological Process: response to mechanical stimulus (GO:0009612)	1 out of 496 0.201612903225806%	4 out of 39379 0.010157698265573%	0.0494401
Biological Process: regulation of coenzyme A biosynthetic process (GO:0080020)	1 out of 496 0.201612903225806%	4 out of 39379 0.010157698265573%	0.0494401
Biological Process: pyrimidine ribonucleoside biosynthetic process (GO:0046132)	1 out of 496 0.201612903225806%	4 out of 39379 0.010157698265573%	0.0494401
Biological Process: developmental growth (GO:0048589)	2 out of 496 0.403225806451613%	30 out of 39379 0.0761827369917977%	0.0546238
Biological Process: nuclear-transcribed mRNA catabolic process, nonsense-mediated decay (GO:0000184)	2 out of 496 0.403225806451613%	30 out of 39379 0.0761827369917977%	0.0546238
Biological Process: protein import into mitochondrial matrix (GO:0030150)	3 out of 496 0.604838709677419%	69 out of 39379 0.175220295081135%	0.0565678
Biological Process: anthocyanin-containing compound biosynthetic process (GO:0009718)	2 out of 496 0.403225806451613%	31 out of 39379 0.0787221615581909%	0.0579171
Biological Process: heat acclimation (GO:0010286)	2 out of 496 0.403225806451613%	31 out of 39379 0.0787221615581909%	0.0579171
Biological Process: G1/S transition of mitotic cell cycle (GO:0000082)	1 out of 496 0.201612903225806%	5 out of 39379 0.0126971228319663%	0.0614141
Biological Process: cell surface pattern recognition receptor signaling pathway (GO:0002752)	1 out of 496 0.201612903225806%	5 out of 39379 0.0126971228319663%	0.0614141
Biological Process: zinc ion homeostasis (GO:0055069)	1 out of 496 0.201612903225806%	5 out of 39379 0.0126971228319663%	0.0614141
Biological Process: regulation of superoxide metabolic process (GO:0090322)	1 out of 496 0.201612903225806%	5 out of 39379 0.0126971228319663%	0.0614141
Biological Process: detection of molecule of fungal origin (GO:0032491)	1 out of 496 0.201612903225806%	5 out of 39379 0.0126971228319663%	0.0614141
Biological Process: positive regulation of mitotic centrosome separation (GO:0046604)	1 out of 496 0.201612903225806%	5 out of 39379 0.0126971228319663%	0.0614141
Biological Process: deoxyribonucleotide catabolic process (GO:0009264)	1 out of 496 0.201612903225806%	5 out of 39379 0.0126971228319663%	0.0614141
Biological Process: endomembrane system organization (GO:0010256)	1 out of 496 0.201612903225806%	5 out of 39379 0.0126971228319663%	0.0614141
Biological Process: detection of peptidoglycan (GO:0032499)	1 out of 496 0.201612903225806%	5 out of 39379 0.0126971228319663%	0.0614141
Biological Process: spindle organization (GO:0007051)	1 out of 496 0.201612903225806%	5 out of 39379 0.0126971228319663%	0.0614141
Biological Process: pyrimidine nucleotide metabolic process (GO:0006220)	1 out of 496 0.201612903225806%	5 out of 39379 0.0126971228319663%	0.0614141
Biological Process: DNA replication (GO:0006260)	5 out of 496 1.00806451612903%	168 out of 39379 0.426623327154067%	0.0621233
Biological Process: RNA-dependent DNA replication (GO:0006278)	4 out of 496 0.806451612903226%	119 out of 39379 0.302191523400797%	0.0640208
Biological Process: response to sucrose (GO:0009744)	3 out of 496 0.604838709677419%	76 out of 39379 0.192996267045887%	0.0712641
Biological Process: starch biosynthetic process (GO:0019252)	5 out of 496 1.00806451612903%	175 out of 39379 0.44439929911882%	0.0712829
Biological Process: DNA repair (GO:0006281)	7 out of 496 1.41129032258065%	286 out of 39379 0.726275425988471%	0.0714872
Biological Process: regulation of epidermal cell differentiation (GO:0045604)	1 out of 496 0.201612903225806%	6 out of 39379 0.0152365473983595%	0.0732377
Biological Process: glycogen metabolic process (GO:0005977)	1 out of 496 0.201612903225806%	6 out of 39379 0.0152365473983595%	0.0732377
Biological Process: response to inorganic substance (GO:0010035)	1 out of 496 0.201612903225806%	6 out of 39379 0.0152365473983595%	0.0732377
Biological Process: NAD transport (GO:0043132)	1 out of 496 0.201612903225806%	6 out of 39379 0.0152365473983595%	0.0732377
Biological Process: glucose transport (GO:0015758)	1 out of 496 0.201612903225806%	6 out of 39379 0.0152365473983595%	0.0732377
Biological Process: cytokinesis (GO:0000910)	2 out of 496 0.403225806451613%	36 out of 39379 0.0914192843901572%	0.0753459
Biological Process: DNA endoreduplication (GO:0042023)	2 out of 496 0.403225806451613%	38 out of 39379 0.0964981335229437%	0.0827272
Biological Process: cotyledon development (GO:0048825)	2 out of 496 0.403225806451613%	38 out of 39379 0.0964981335229437%	0.0827272
Biological Process: plant epidermis development (GO:0090558)	1 out of 496 0.201612903225806%	7 out of 39379 0.0177759719647528%	0.0849125
Biological Process: polyol transport (GO:0015791)	1 out of 496 0.201612903225806%	7 out of 39379 0.0177759719647528%	0.0849125
Biological Process: SCF complex assembly (GO:0010265)	1 out of 496 0.201612903225806%	7 out of 39379 0.0177759719647528%	0.0849125
Biological Process: zinc ion transport (GO:0006829)	1 out of 496 0.201612903225806%	7 out of 39379 0.0177759719647528%	0.0849125
Biological Process: catabolic process (GO:0009056)	1 out of 496 0.201612903225806%	7 out of 39379 0.0177759719647528%	0.0849125
Biological Process: response to symbiotic fungus (GO:0009610)	1 out of 496 0.201612903225806%	7 out of 39379 0.0177759719647528%	0.0849125
Biological Process: purine nucleotide metabolic process (GO:0006163)	1 out of 496 0.201612903225806%	7 out of 39379 0.0177759719647528%	0.0849125
Biological Process: cell development (GO:0048468)	1 out of 496 0.201612903225806%	7 out of 39379 0.0177759719647528%	0.0849125
Biological Process: transport of virus in host, cell to cell (GO:0046740)	1 out of 496 0.201612903225806%	7 out of 39379 0.0177759719647528%	0.0849125
Biological Process: regulation of G2/M transition of mitotic cell cycle (GO:0010389)	2 out of 496 0.403225806451613%	39 out of 39379 0.099037558089337%	0.0864977
Biological Process: cellular process (GO:0009987)	7 out of 496 1.41129032258065%	301 out of 39379 0.76436679448437%	0.087983
Biological Process: DNA replication initiation (GO:0006270)	3 out of 496 0.604838709677419%	86 out of 39379 0.21839051270982%	0.0948654
Biological Process: regulation of cytoplasmic mRNA processing body assembly (GO:0010603)	1 out of 496 0.201612903225806%	8 out of 39379 0.020315396531146%	0.0964406
Biological Process: cellular copper ion homeostasis (GO:0006878)	1 out of 496 0.201612903225806%	8 out of 39379 0.020315396531146%	0.0964406
Biological Process: response to acid chemical (GO:0001101)	1 out of 496 0.201612903225806%	8 out of 39379 0.020315396531146%	0.0964406
Biological Process: phloem development (GO:0010088)	1 out of 496 0.201612903225806%	8 out of 39379 0.020315396531146%	0.0964406
Biological Process: stress granule assembly (GO:0034063)	1 out of 496 0.201612903225806%	8 out of 39379 0.020315396531146%	0.0964406
Biological Process: nitrogen compound metabolic process (GO:0006807)	2 out of 496 0.403225806451613%	42 out of 39379 0.106655831788517%	0.0981054
Biological Process: positive regulation of proteasomal protein catabolic process (GO:1901800)	2 out of 496 0.403225806451613%	42 out of 39379 0.106655831788517%	0.0981054
Biological Process: cellular metabolic process (GO:0044237)	5 out of 496 1.00806451612903%	194 out of 39379 0.492648365880292%	0.0996324
Biological Process: positive regulation of RNA polymerase II transcriptional preinitiation complex assembly (GO:0045899)	2 out of 496 0.403225806451613%	43 out of 39379 0.10919525635491%	0.102067
Biological Process: starch catabolic process (GO:0005983)	2 out of 496 0.403225806451613%	44 out of 39379 0.111734680921303%	0.106073
Biological Process: xylulose metabolic process (GO:0005997)	1 out of 496 0.201612903225806%	9 out of 39379 0.0228548210975393%	0.107824
Biological Process: positive regulation of cell cycle (GO:0045787)	1 out of 496 0.201612903225806%	9 out of 39379 0.0228548210975393%	0.107824
Biological Process: C-5 methylation of cytosine (GO:0090116)	1 out of 496 0.201612903225806%	9 out of 39379 0.0228548210975393%	0.107824
Biological Process: protein import into mitochondrial outer membrane (GO:0045040)	1 out of 496 0.201612903225806%	9 out of 39379 0.0228548210975393%	0.107824
Biological Process: tRNA thio-modification (GO:0034227)	1 out of 496 0.201612903225806%	9 out of 39379 0.0228548210975393%	0.107824
Biological Process: root epidermal cell differentiation (GO:0010053)	1 out of 496 0.201612903225806%	9 out of 39379 0.0228548210975393%	0.107824
Biological Process: regulation of RNA metabolic process (GO:0051252)	1 out of 496 0.201612903225806%	9 out of 39379 0.0228548210975393%	0.107824
Biological Process: regulation of vesicle targeting, to, from or within Golgi (GO:0048209)	1 out of 496 0.201612903225806%	9 out of 39379 0.0228548210975393%	0.107824
Biological Process: root meristem growth (GO:0010449)	1 out of 496 0.201612903225806%	9 out of 39379 0.0228548210975393%	0.107824
Biological Process: vegetative meristem growth (GO:0010448)	1 out of 496 0.201612903225806%	9 out of 39379 0.0228548210975393%	0.107824
Biological Process: histone H3-K9 methylation (GO:0051567)	3 out of 496 0.604838709677419%	92 out of 39379 0.233627060108179%	0.110361
Biological Process: vesicle fusion (GO:0006906)	3 out of 496 0.604838709677419%	93 out of 39379 0.236166484674573%	0.113032
Biological Process: microtubule-based process (GO:0007017)	2 out of 496 0.403225806451613%	47 out of 39379 0.119352954620483%	0.118332
Biological Process: response to iron(III) ion (GO:0010041)	1 out of 496 0.201612903225806%	10 out of 39379 0.0253942456639326%	0.119064
Biological Process: UMP salvage (GO:0044206)	1 out of 496 0.201612903225806%	10 out of 39379 0.0253942456639326%	0.119064
Biological Process: UDP-L-arabinose biosynthetic process (GO:0033358)	1 out of 496 0.201612903225806%	10 out of 39379 0.0253942456639326%	0.119064
Biological Process: CTP salvage (GO:0044211)	1 out of 496 0.201612903225806%	10 out of 39379 0.0253942456639326%	0.119064
Biological Process: capsule polysaccharide biosynthetic process (GO:0045227)	1 out of 496 0.201612903225806%	10 out of 39379 0.0253942456639326%	0.119064
Biological Process: regulation of monopolar cell growth (GO:0051513)	1 out of 496 0.201612903225806%	10 out of 39379 0.0253942456639326%	0.119064
Biological Process: actin cytoskeleton organization (GO:0030036)	1 out of 496 0.201612903225806%	10 out of 39379 0.0253942456639326%	0.119064
Biological Process: response to virus (GO:0009615)	1 out of 496 0.201612903225806%	10 out of 39379 0.0253942456639326%	0.119064
Biological Process: transposition (GO:0032196)	1 out of 496 0.201612903225806%	10 out of 39379 0.0253942456639326%	0.119064
Biological Process: protein glutathionylation (GO:0010731)	1 out of 496 0.201612903225806%	10 out of 39379 0.0253942456639326%	0.119064
Biological Process: phosphorylation (GO:0016310)	20 out of 496 4.03225806451613%	1191 out of 39379 3.02445465857437%	0.120007
Biological Process: ribosomal large subunit assembly (GO:0000027)	3 out of 496 0.604838709677419%	96 out of 39379 0.243784758373753%	0.121193
Biological Process: mRNA splicing, via spliceosome (GO:0000398)	5 out of 496 1.00806451612903%	208 out of 39379 0.528200309809797%	0.12362
Biological Process: nucleotide phosphorylation (GO:0046939)	2 out of 496 0.403225806451613%	49 out of 39379 0.12443180375327%	0.126691
Biological Process: leucyl-tRNA aminoacylation (GO:0006429)	1 out of 496 0.201612903225806%	11 out of 39379 0.0279336702303258%	0.130162
Biological Process: glucan catabolic process (GO:0009251)	1 out of 496 0.201612903225806%	11 out of 39379 0.0279336702303258%	0.130162
Biological Process: meiotic cell cycle (GO:0051321)	1 out of 496 0.201612903225806%	11 out of 39379 0.0279336702303258%	0.130162
Biological Process: regulation of organelle organization (GO:0033043)	1 out of 496 0.201612903225806%	11 out of 39379 0.0279336702303258%	0.130162
Biological Process: phosphatidylcholine biosynthetic process (GO:0006656)	1 out of 496 0.201612903225806%	11 out of 39379 0.0279336702303258%	0.130162
Biological Process: defense response to other organism (GO:0098542)	2 out of 496 0.403225806451613%	51 out of 39379 0.129510652886056%	0.135185
Biological Process: ATP synthesis coupled proton transport (GO:0015986)	2 out of 496 0.403225806451613%	51 out of 39379 0.129510652886056%	0.135185
Biological Process: oligopeptide transport (GO:0006857)	3 out of 496 0.604838709677419%	102 out of 39379 0.259021305772112%	0.138131
Biological Process: chromosome organization (GO:0051276)	2 out of 496 0.403225806451613%	52 out of 39379 0.132050077452449%	0.139479
Biological Process: L-glutamate biosynthetic process (GO:0097054)	1 out of 496 0.201612903225806%	12 out of 39379 0.0304730947967191%	0.141122
Biological Process: ethylene-activated signaling pathway (GO:0009873)	1 out of 496 0.201612903225806%	12 out of 39379 0.0304730947967191%	0.141122
Biological Process: purine nucleobase biosynthetic process (GO:0009113)	1 out of 496 0.201612903225806%	12 out of 39379 0.0304730947967191%	0.141122
Biological Process: UMP biosynthetic process (GO:0006222)	1 out of 496 0.201612903225806%	12 out of 39379 0.0304730947967191%	0.141122
Biological Process: negative regulation of DNA endoreduplication (GO:0032876)	1 out of 496 0.201612903225806%	12 out of 39379 0.0304730947967191%	0.141122
Biological Process: response to oxygen-containing compound (GO:1901700)	1 out of 496 0.201612903225806%	12 out of 39379 0.0304730947967191%	0.141122
Biological Process: embryo sac cellularization (GO:0009558)	1 out of 496 0.201612903225806%	12 out of 39379 0.0304730947967191%	0.141122
Biological Process: oxidative photosynthetic carbon pathway (GO:0009854)	1 out of 496 0.201612903225806%	12 out of 39379 0.0304730947967191%	0.141122
Biological Process: seed dormancy process (GO:0010162)	2 out of 496 0.403225806451613%	53 out of 39379 0.134589502018843%	0.143802
Biological Process: hydrogen peroxide catabolic process (GO:0042744)	7 out of 496 1.41129032258065%	344 out of 39379 0.87356205083928%	0.145981
Biological Process: macromolecule metabolic process (GO:0043170)	2 out of 496 0.403225806451613%	54 out of 39379 0.137128926585236%	0.148152
Biological Process: modulation by virus of host morphology or physiology (GO:0019048)	1 out of 496 0.201612903225806%	13 out of 39379 0.0330125193631123%	0.151943
Biological Process: protein urmylation (GO:0032447)	1 out of 496 0.201612903225806%	13 out of 39379 0.0330125193631123%	0.151943
Biological Process: peroxisome fission (GO:0016559)	1 out of 496 0.201612903225806%	13 out of 39379 0.0330125193631123%	0.151943
Biological Process: intracellular transport (GO:0046907)	1 out of 496 0.201612903225806%	13 out of 39379 0.0330125193631123%	0.151943
Biological Process: photosynthetic acclimation (GO:0009643)	1 out of 496 0.201612903225806%	13 out of 39379 0.0330125193631123%	0.151943
Biological Process: mRNA modification (GO:0016556)	2 out of 496 0.403225806451613%	55 out of 39379 0.139668351151629%	0.152529
Biological Process: response to misfolded protein (GO:0051788)	2 out of 496 0.403225806451613%	55 out of 39379 0.139668351151629%	0.152529
Biological Process: response to freezing (GO:0050826)	2 out of 496 0.403225806451613%	55 out of 39379 0.139668351151629%	0.152529
Biological Process: cytokinesis by cell plate formation (GO:0000911)	3 out of 496 0.604838709677419%	107 out of 39379 0.271718428604078%	0.152818
Biological Process: methylglyoxal catabolic process to D-lactate (GO:0019243)	2 out of 496 0.403225806451613%	56 out of 39379 0.142207775718022%	0.156931
Biological Process: histone acetylation (GO:0016573)	2 out of 496 0.403225806451613%	56 out of 39379 0.142207775718022%	0.156931
Biological Process: protein maturation by iron-sulfur cluster transfer (GO:0097428)	1 out of 496 0.201612903225806%	14 out of 39379 0.0355519439295056%	0.162628
Biological Process: ribosomal large subunit export from nucleus (GO:0000055)	1 out of 496 0.201612903225806%	14 out of 39379 0.0355519439295056%	0.162628
Biological Process: regulation of photosynthesis (GO:0010109)	1 out of 496 0.201612903225806%	14 out of 39379 0.0355519439295056%	0.162628
Biological Process: response to ammonium ion (GO:0060359)	1 out of 496 0.201612903225806%	14 out of 39379 0.0355519439295056%	0.162628
Biological Process: lipid storage (GO:0019915)	1 out of 496 0.201612903225806%	14 out of 39379 0.0355519439295056%	0.162628
Biological Process: dhurrin biosynthetic process (GO:0010132)	1 out of 496 0.201612903225806%	14 out of 39379 0.0355519439295056%	0.162628
Biological Process: amine metabolic process (GO:0009308)	1 out of 496 0.201612903225806%	14 out of 39379 0.0355519439295056%	0.162628
Biological Process: protein monoubiquitination (GO:0006513)	1 out of 496 0.201612903225806%	14 out of 39379 0.0355519439295056%	0.162628
Biological Process: DNA recombination (GO:0006310)	6 out of 496 1.20967741935484%	296 out of 39379 0.751669671652404%	0.172103
Biological Process: viral process (GO:0016032)	1 out of 496 0.201612903225806%	15 out of 39379 0.0380913684958988%	0.173179
Biological Process: demethylation (GO:0070988)	1 out of 496 0.201612903225806%	15 out of 39379 0.0380913684958988%	0.173179
Biological Process: response to light intensity (GO:0009642)	1 out of 496 0.201612903225806%	15 out of 39379 0.0380913684958988%	0.173179
Biological Process: glutathione biosynthetic process (GO:0006750)	1 out of 496 0.201612903225806%	15 out of 39379 0.0380913684958988%	0.173179
Biological Process: trichome differentiation (GO:0010026)	1 out of 496 0.201612903225806%	15 out of 39379 0.0380913684958988%	0.173179
Biological Process: regulation of cellular macromolecule biosynthetic process (GO:2000112)	1 out of 496 0.201612903225806%	15 out of 39379 0.0380913684958988%	0.173179
Biological Process: glutamyl-tRNA aminoacylation (GO:0006424)	1 out of 496 0.201612903225806%	15 out of 39379 0.0380913684958988%	0.173179
Biological Process: seed germination (GO:0009845)	3 out of 496 0.604838709677419%	115 out of 39379 0.292033825135224%	0.177265
Biological Process: photorespiration (GO:0009853)	2 out of 496 0.403225806451613%	61 out of 39379 0.154904898549989%	0.179272
Biological Process: sugar mediated signaling pathway (GO:0010182)	2 out of 496 0.403225806451613%	61 out of 39379 0.154904898549989%	0.179272
Biological Process: response to cytokinin (GO:0009735)	3 out of 496 0.604838709677419%	116 out of 39379 0.294573249701618%	0.180394
Biological Process: DNA replication, synthesis of RNA primer (GO:0006269)	1 out of 496 0.201612903225806%	16 out of 39379 0.0406307930622921%	0.183597
Biological Process: protein import into peroxisome matrix, docking (GO:0016560)	1 out of 496 0.201612903225806%	16 out of 39379 0.0406307930622921%	0.183597
Biological Process: glutaminyl-tRNA aminoacylation (GO:0006425)	1 out of 496 0.201612903225806%	16 out of 39379 0.0406307930622921%	0.183597
Biological Process: regulation of DNA-templated transcription, elongation (GO:0032784)	1 out of 496 0.201612903225806%	16 out of 39379 0.0406307930622921%	0.183597
Biological Process: ribosomal subunit export from nucleus (GO:0000054)	1 out of 496 0.201612903225806%	16 out of 39379 0.0406307930622921%	0.183597
Biological Process: regulation of methylation-dependent chromatin silencing (GO:0090308)	1 out of 496 0.201612903225806%	16 out of 39379 0.0406307930622921%	0.183597
Biological Process: carbohydrate derivative metabolic process (GO:1901135)	1 out of 496 0.201612903225806%	16 out of 39379 0.0406307930622921%	0.183597
Biological Process: cellular aldehyde metabolic process (GO:0006081)	1 out of 496 0.201612903225806%	16 out of 39379 0.0406307930622921%	0.183597
Biological Process: regionalization (GO:0003002)	1 out of 496 0.201612903225806%	16 out of 39379 0.0406307930622921%	0.183597
Biological Process: RNA splicing, via endonucleolytic cleavage and ligation (GO:0000394)	2 out of 496 0.403225806451613%	62 out of 39379 0.157444323116382%	0.183798
Biological Process: sexual reproduction (GO:0019953)	2 out of 496 0.403225806451613%	62 out of 39379 0.157444323116382%	0.183798
Biological Process: protein folding (GO:0006457)	9 out of 496 1.81451612903226%	501 out of 39379 1.27225170776302%	0.183947
Biological Process: regulation of cell cycle process (GO:0010564)	1 out of 496 0.201612903225806%	17 out of 39379 0.0431702176286853%	0.193885
Biological Process: membrane protein proteolysis (GO:0033619)	1 out of 496 0.201612903225806%	17 out of 39379 0.0431702176286853%	0.193885
Biological Process: assembly of large subunit precursor of preribosome (GO:1902626)	1 out of 496 0.201612903225806%	17 out of 39379 0.0431702176286853%	0.193885
Biological Process: production of ta-siRNAs involved in RNA interference (GO:0010267)	2 out of 496 0.403225806451613%	65 out of 39379 0.165062596815562%	0.197468
Biological Process: ammonia assimilation cycle (GO:0019676)	1 out of 496 0.201612903225806%	18 out of 39379 0.0457096421950786%	0.204042
Biological Process: macromolecule modification (GO:0043412)	1 out of 496 0.201612903225806%	18 out of 39379 0.0457096421950786%	0.204042
Biological Process: response to jasmonic acid (GO:0009753)	1 out of 496 0.201612903225806%	18 out of 39379 0.0457096421950786%	0.204042
Biological Process: organophosphate metabolic process (GO:0019637)	1 out of 496 0.201612903225806%	18 out of 39379 0.0457096421950786%	0.204042
Biological Process: mannan catabolic process (GO:0046355)	1 out of 496 0.201612903225806%	18 out of 39379 0.0457096421950786%	0.204042
Biological Process: attachment of GPI anchor to protein (GO:0016255)	1 out of 496 0.201612903225806%	18 out of 39379 0.0457096421950786%	0.204042
Biological Process: mitochondrial electron transport, cytochrome c to oxygen (GO:0006123)	1 out of 496 0.201612903225806%	18 out of 39379 0.0457096421950786%	0.204042
Biological Process: nuclear pore organization (GO:0006999)	1 out of 496 0.201612903225806%	18 out of 39379 0.0457096421950786%	0.204042
Biological Process: adenine salvage (GO:0006168)	1 out of 496 0.201612903225806%	18 out of 39379 0.0457096421950786%	0.204042
Biological Process: lactate biosynthetic process (GO:0019249)	1 out of 496 0.201612903225806%	18 out of 39379 0.0457096421950786%	0.204042
Biological Process: positive regulation of transcription, DNA-templated (GO:0045893)	5 out of 496 1.00806451612903%	249 out of 39379 0.632316717031921%	0.20668
Biological Process: sister chromatid cohesion (GO:0007062)	2 out of 496 0.403225806451613%	68 out of 39379 0.172680870514741%	0.211257
Biological Process: covalent chromatin modification (GO:0016569)	1 out of 496 0.201612903225806%	19 out of 39379 0.0482490667614719%	0.214072
Biological Process: response to salicylic acid (GO:0009751)	1 out of 496 0.201612903225806%	19 out of 39379 0.0482490667614719%	0.214072
Biological Process: organic cation transport (GO:0015695)	1 out of 496 0.201612903225806%	19 out of 39379 0.0482490667614719%	0.214072
Biological Process: D-ribose metabolic process (GO:0006014)	1 out of 496 0.201612903225806%	19 out of 39379 0.0482490667614719%	0.214072
Biological Process: mitotic sister chromatid cohesion (GO:0007064)	1 out of 496 0.201612903225806%	19 out of 39379 0.0482490667614719%	0.214072
Biological Process: cinnamic acid biosynthetic process (GO:0009800)	1 out of 496 0.201612903225806%	19 out of 39379 0.0482490667614719%	0.214072
Biological Process: ammonium transmembrane transport (GO:0072488)	1 out of 496 0.201612903225806%	19 out of 39379 0.0482490667614719%	0.214072
Biological Process: isoleucine biosynthetic process (GO:0009097)	1 out of 496 0.201612903225806%	19 out of 39379 0.0482490667614719%	0.214072
Biological Process: methionine biosynthetic process (GO:0009086)	2 out of 496 0.403225806451613%	71 out of 39379 0.180299144213921%	0.225136
Biological Process: response to stress (GO:0006950)	5 out of 496 1.00806451612903%	259 out of 39379 0.657710962695853%	0.229256
Biological Process: ER-associated ubiquitin-dependent protein catabolic process (GO:0030433)	2 out of 496 0.403225806451613%	72 out of 39379 0.182838568780314%	0.229778
Biological Process: anatomical structure morphogenesis (GO:0009653)	1 out of 496 0.201612903225806%	21 out of 39379 0.0533279158942584%	0.233756
Biological Process: long-chain fatty-acyl-CoA metabolic process (GO:0035336)	1 out of 496 0.201612903225806%	21 out of 39379 0.0533279158942584%	0.233756
Biological Process: pyrimidine nucleotide biosynthetic process (GO:0006221)	1 out of 496 0.201612903225806%	22 out of 39379 0.0558673404606516%	0.243412
Biological Process: protein retention in Golgi apparatus (GO:0045053)	1 out of 496 0.201612903225806%	22 out of 39379 0.0558673404606516%	0.243412
Biological Process: protein N-linked glycosylation via asparagine (GO:0018279)	1 out of 496 0.201612903225806%	22 out of 39379 0.0558673404606516%	0.243412
Biological Process: tRNA wobble uridine modification (GO:0002098)	1 out of 496 0.201612903225806%	22 out of 39379 0.0558673404606516%	0.243412
Biological Process: cysteine biosynthetic process (GO:0019344)	2 out of 496 0.403225806451613%	76 out of 39379 0.192996267045887%	0.248398
Biological Process: response to auxin (GO:0009733)	3 out of 496 0.604838709677419%	137 out of 39379 0.347901165595876%	0.248946
Biological Process: maturation of SSU-rRNA (GO:0030490)	1 out of 496 0.201612903225806%	23 out of 39379 0.0584067650270449%	0.252947
Biological Process: endonucleolytic cleavage in ITS1 to separate SSU-rRNA from 5.8S rRNA and LSU-rRNA from tricistronic rRNA transcript (SSU-rRNA, 5.8S rRNA, LSU-rRNA) (GO:0000447)	1 out of 496 0.201612903225806%	23 out of 39379 0.0584067650270449%	0.252947
Biological Process: nuclear division (GO:0000280)	1 out of 496 0.201612903225806%	23 out of 39379 0.0584067650270449%	0.252947
Biological Process: cellular lipid metabolic process (GO:0044255)	1 out of 496 0.201612903225806%	23 out of 39379 0.0584067650270449%	0.252947
Biological Process: mature ribosome assembly (GO:0042256)	1 out of 496 0.201612903225806%	23 out of 39379 0.0584067650270449%	0.252947
Biological Process: mitotic nuclear division (GO:0007067)	2 out of 496 0.403225806451613%	77 out of 39379 0.195535691612281%	0.253063
Biological Process: cation transport (GO:0006812)	1 out of 496 0.201612903225806%	24 out of 39379 0.0609461895934381%	0.262362
Biological Process: protein import into nucleus (GO:0006606)	3 out of 496 0.604838709677419%	141 out of 39379 0.358058863861449%	0.262455
Biological Process: response to oxidative stress (GO:0006979)	7 out of 496 1.41129032258065%	413 out of 39379 1.04878234592041%	0.266479
Biological Process: mRNA export from nucleus (GO:0006406)	2 out of 496 0.403225806451613%	80 out of 39379 0.20315396531146%	0.267064
Biological Process: meiosis I (GO:0007127)	1 out of 496 0.201612903225806%	25 out of 39379 0.0634856141598314%	0.271659
Biological Process: potassium ion transport (GO:0006813)	1 out of 496 0.201612903225806%	25 out of 39379 0.0634856141598314%	0.271659
Biological Process: system development (GO:0048731)	1 out of 496 0.201612903225806%	25 out of 39379 0.0634856141598314%	0.271659
Biological Process: regulation of meristem structural organization (GO:0009934)	1 out of 496 0.201612903225806%	25 out of 39379 0.0634856141598314%	0.271659
Biological Process: protein import into nucleus, docking (GO:0000059)	1 out of 496 0.201612903225806%	25 out of 39379 0.0634856141598314%	0.271659
Biological Process: heterochromatin assembly (GO:0031507)	1 out of 496 0.201612903225806%	25 out of 39379 0.0634856141598314%	0.271659
Biological Process: L-phenylalanine catabolic process (GO:0006559)	1 out of 496 0.201612903225806%	25 out of 39379 0.0634856141598314%	0.271659
Biological Process: maturation of 5.8S rRNA (GO:0000460)	1 out of 496 0.201612903225806%	25 out of 39379 0.0634856141598314%	0.271659
Biological Process: protein kinase C-activating G-protein coupled receptor signaling pathway (GO:0007205)	1 out of 496 0.201612903225806%	25 out of 39379 0.0634856141598314%	0.271659
Biological Process: embryo sac egg cell differentiation (GO:0009560)	2 out of 496 0.403225806451613%	81 out of 39379 0.205693389877854%	0.271731
Biological Process: double-strand break repair via homologous recombination (GO:0000724)	2 out of 496 0.403225806451613%	81 out of 39379 0.205693389877854%	0.271731
Biological Process: carbohydrate phosphorylation (GO:0046835)	2 out of 496 0.403225806451613%	82 out of 39379 0.208232814444247%	0.276398
Biological Process: maintenance of meristem identity (GO:0010074)	1 out of 496 0.201612903225806%	26 out of 39379 0.0660250387262246%	0.280839
Biological Process: cold acclimation (GO:0009631)	1 out of 496 0.201612903225806%	26 out of 39379 0.0660250387262246%	0.280839
Biological Process: organelle organization (GO:0006996)	1 out of 496 0.201612903225806%	26 out of 39379 0.0660250387262246%	0.280839
Biological Process: regulation of protein serine/threonine phosphatase activity (GO:0080163)	1 out of 496 0.201612903225806%	26 out of 39379 0.0660250387262246%	0.280839
Biological Process: formation of translation preinitiation complex (GO:0001731)	2 out of 496 0.403225806451613%	84 out of 39379 0.213311663577033%	0.285725
Biological Process: transport (GO:0006810)	9 out of 496 1.81451612903226%	567 out of 39379 1.43985372914498%	0.287983
Biological Process: hexose transmembrane transport (GO:0035428)	1 out of 496 0.201612903225806%	27 out of 39379 0.0685644632926179%	0.289903
Biological Process: suberin biosynthetic process (GO:0010345)	1 out of 496 0.201612903225806%	27 out of 39379 0.0685644632926179%	0.289903
Biological Process: reductive pentose-phosphate cycle (GO:0019253)	1 out of 496 0.201612903225806%	28 out of 39379 0.0711038878590111%	0.298853
Biological Process: hyperosmotic response (GO:0006972)	1 out of 496 0.201612903225806%	28 out of 39379 0.0711038878590111%	0.298853
Biological Process: lateral root development (GO:0048527)	1 out of 496 0.201612903225806%	28 out of 39379 0.0711038878590111%	0.298853
Biological Process: xylem and phloem pattern formation (GO:0010051)	1 out of 496 0.201612903225806%	28 out of 39379 0.0711038878590111%	0.298853
Biological Process: peptide catabolic process (GO:0043171)	1 out of 496 0.201612903225806%	28 out of 39379 0.0711038878590111%	0.298853
Biological Process: tissue development (GO:0009888)	1 out of 496 0.201612903225806%	28 out of 39379 0.0711038878590111%	0.298853
Biological Process: phototropism (GO:0009638)	1 out of 496 0.201612903225806%	28 out of 39379 0.0711038878590111%	0.298853
Biological Process: response to glucose (GO:0009749)	1 out of 496 0.201612903225806%	28 out of 39379 0.0711038878590111%	0.298853
Biological Process: protein localization to organelle (GO:0033365)	1 out of 496 0.201612903225806%	28 out of 39379 0.0711038878590111%	0.298853
Biological Process: response to fructose (GO:0009750)	1 out of 496 0.201612903225806%	28 out of 39379 0.0711038878590111%	0.298853
Biological Process: maintenance of DNA methylation (GO:0010216)	1 out of 496 0.201612903225806%	28 out of 39379 0.0711038878590111%	0.298853
Biological Process: RNA export from nucleus (GO:0006405)	1 out of 496 0.201612903225806%	28 out of 39379 0.0711038878590111%	0.298853
Biological Process: translational initiation (GO:0006413)	4 out of 496 0.806451612903226%	222 out of 39379 0.563752253739303%	0.306791
Biological Process: spindle assembly (GO:0051225)	1 out of 496 0.201612903225806%	29 out of 39379 0.0736433124254044%	0.307691
Biological Process: 'de novo' pyrimidine nucleobase biosynthetic process (GO:0006207)	1 out of 496 0.201612903225806%	29 out of 39379 0.0736433124254044%	0.307691
Biological Process: vegetative to reproductive phase transition of meristem (GO:0010228)	3 out of 496 0.604838709677419%	155 out of 39379 0.393610807790955%	0.310299
Biological Process: microtubule cytoskeleton organization (GO:0000226)	2 out of 496 0.403225806451613%	90 out of 39379 0.228548210975393%	0.313609
Biological Process: Arp2/3 complex-mediated actin nucleation (GO:0034314)	1 out of 496 0.201612903225806%	30 out of 39379 0.0761827369917977%	0.316417
Biological Process: peptidyl-lysine monomethylation (GO:0018026)	1 out of 496 0.201612903225806%	30 out of 39379 0.0761827369917977%	0.316417
Biological Process: response to starvation (GO:0042594)	1 out of 496 0.201612903225806%	30 out of 39379 0.0761827369917977%	0.316417
Biological Process: double-strand break repair (GO:0006302)	1 out of 496 0.201612903225806%	30 out of 39379 0.0761827369917977%	0.316417
Biological Process: defense response to bacterium, incompatible interaction (GO:0009816)	1 out of 496 0.201612903225806%	30 out of 39379 0.0761827369917977%	0.316417
Biological Process: chitin catabolic process (GO:0006032)	2 out of 496 0.403225806451613%	91 out of 39379 0.231087635541786%	0.318236
Biological Process: regulation of translational initiation (GO:0006446)	2 out of 496 0.403225806451613%	92 out of 39379 0.233627060108179%	0.322855
Biological Process: protein secretion (GO:0009306)	1 out of 496 0.201612903225806%	31 out of 39379 0.0787221615581909%	0.325034
Biological Process: xylem development (GO:0010089)	1 out of 496 0.201612903225806%	31 out of 39379 0.0787221615581909%	0.325034
Biological Process: aromatic amino acid family metabolic process (GO:0009072)	1 out of 496 0.201612903225806%	31 out of 39379 0.0787221615581909%	0.325034
Biological Process: intra-Golgi vesicle-mediated transport (GO:0006891)	2 out of 496 0.403225806451613%	93 out of 39379 0.236166484674573%	0.327467
Biological Process: RNA phosphodiester bond hydrolysis, endonucleolytic (GO:0090502)	3 out of 496 0.604838709677419%	160 out of 39379 0.406307930622921%	0.327485
Biological Process: chloroplast fission (GO:0010020)	1 out of 496 0.201612903225806%	32 out of 39379 0.0812615861245842%	0.333542
Biological Process: galactose metabolic process (GO:0006012)	1 out of 496 0.201612903225806%	32 out of 39379 0.0812615861245842%	0.333542
Biological Process: methylation (GO:0032259)	9 out of 496 1.81451612903226%	598 out of 39379 1.51857589070317%	0.341526
Biological Process: response to hormone (GO:0009725)	1 out of 496 0.201612903225806%	33 out of 39379 0.0838010106909774%	0.341943
Biological Process: determination of bilateral symmetry (GO:0009855)	1 out of 496 0.201612903225806%	33 out of 39379 0.0838010106909774%	0.341943
Biological Process: ER to Golgi vesicle-mediated transport (GO:0006888)	3 out of 496 0.604838709677419%	165 out of 39379 0.419005053454887%	0.344665
Biological Process: multidimensional cell growth (GO:0009825)	1 out of 496 0.201612903225806%	34 out of 39379 0.0863404352573707%	0.350239
Biological Process: cellular response to nitrogen starvation (GO:0006995)	1 out of 496 0.201612903225806%	35 out of 39379 0.0888798598237639%	0.35843
Biological Process: regulation of macromolecule metabolic process (GO:0060255)	1 out of 496 0.201612903225806%	35 out of 39379 0.0888798598237639%	0.35843
Biological Process: PSII associated light-harvesting complex II catabolic process (GO:0010304)	1 out of 496 0.201612903225806%	35 out of 39379 0.0888798598237639%	0.35843
Biological Process: root hair cell differentiation (GO:0048765)	1 out of 496 0.201612903225806%	35 out of 39379 0.0888798598237639%	0.35843
Biological Process: glucose catabolic process (GO:0006007)	1 out of 496 0.201612903225806%	36 out of 39379 0.0914192843901572%	0.366518
Biological Process: chlorophyll catabolic process (GO:0015996)	1 out of 496 0.201612903225806%	36 out of 39379 0.0914192843901572%	0.366518
Biological Process: cellular transition metal ion homeostasis (GO:0046916)	3 out of 496 0.604838709677419%	172 out of 39379 0.43678102541964%	0.368645
Biological Process: root development (GO:0048364)	2 out of 496 0.403225806451613%	103 out of 39379 0.261560730338505%	0.373034
Biological Process: pollen tube growth (GO:0009860)	1 out of 496 0.201612903225806%	37 out of 39379 0.0939587089565505%	0.374504
Biological Process: regulation of cell proliferation (GO:0042127)	1 out of 496 0.201612903225806%	37 out of 39379 0.0939587089565505%	0.374504
Biological Process: negative regulation of ethylene-activated signaling pathway (GO:0010105)	1 out of 496 0.201612903225806%	37 out of 39379 0.0939587089565505%	0.374504
Biological Process: cytoplasmic translation (GO:0002181)	2 out of 496 0.403225806451613%	105 out of 39379 0.266639579471292%	0.382004
Biological Process: response to osmotic stress (GO:0006970)	1 out of 496 0.201612903225806%	38 out of 39379 0.0964981335229437%	0.38239
Biological Process: defense response to fungus, incompatible interaction (GO:0009817)	1 out of 496 0.201612903225806%	38 out of 39379 0.0964981335229437%	0.38239
Biological Process: protein ubiquitination (GO:0016567)	10 out of 496 2.01612903225806%	699 out of 39379 1.77505777190889%	0.386407
Biological Process: regulation of chromosome organization (GO:0033044)	1 out of 496 0.201612903225806%	39 out of 39379 0.099037558089337%	0.390177
Biological Process: cellular aromatic compound metabolic process (GO:0006725)	1 out of 496 0.201612903225806%	39 out of 39379 0.099037558089337%	0.390177
Biological Process: maturation of SSU-rRNA from tricistronic rRNA transcript (SSU-rRNA, 5.8S rRNA, LSU-rRNA) (GO:0000462)	2 out of 496 0.403225806451613%	107 out of 39379 0.271718428604078%	0.390919
Biological Process: leaf development (GO:0048366)	2 out of 496 0.403225806451613%	107 out of 39379 0.271718428604078%	0.390919
Biological Process: ion transmembrane transport (GO:0034220)	2 out of 496 0.403225806451613%	108 out of 39379 0.274257853170472%	0.395355
Biological Process: meiotic chromosome segregation (GO:0045132)	1 out of 496 0.201612903225806%	40 out of 39379 0.10157698265573%	0.397866
Biological Process: nucleoside metabolic process (GO:0009116)	1 out of 496 0.201612903225806%	40 out of 39379 0.10157698265573%	0.397866
Biological Process: protein transmembrane transport (GO:0071806)	1 out of 496 0.201612903225806%	40 out of 39379 0.10157698265573%	0.397866
Biological Process: pollen germination (GO:0009846)	1 out of 496 0.201612903225806%	40 out of 39379 0.10157698265573%	0.397866
Biological Process: response to abiotic stimulus (GO:0009628)	1 out of 496 0.201612903225806%	40 out of 39379 0.10157698265573%	0.397866
Biological Process: regulation of flower development (GO:0009909)	3 out of 496 0.604838709677419%	182 out of 39379 0.462175271083572%	0.402605
Biological Process: glycolytic process (GO:0006096)	4 out of 496 0.806451612903226%	256 out of 39379 0.650092688996673%	0.40339
Biological Process: chromatin assembly or disassembly (GO:0006333)	1 out of 496 0.201612903225806%	41 out of 39379 0.104116407222123%	0.405457
Biological Process: double-strand break repair via nonhomologous end joining (GO:0006303)	1 out of 496 0.201612903225806%	41 out of 39379 0.104116407222123%	0.405457
Biological Process: protein localization to cilium (GO:0061512)	1 out of 496 0.201612903225806%	41 out of 39379 0.104116407222123%	0.405457
Biological Process: cell adhesion (GO:0007155)	1 out of 496 0.201612903225806%	41 out of 39379 0.104116407222123%	0.405457
Biological Process: chromatin silencing (GO:0006342)	2 out of 496 0.403225806451613%	111 out of 39379 0.281876126869651%	0.408573
Biological Process: cysteine biosynthetic process from serine (GO:0006535)	1 out of 496 0.201612903225806%	42 out of 39379 0.106655831788517%	0.412954
Biological Process: proteolysis involved in cellular protein catabolic process (GO:0051603)	4 out of 496 0.806451612903226%	262 out of 39379 0.665329236395033%	0.420301
Biological Process: NLS-bearing protein import into nucleus (GO:0006607)	1 out of 496 0.201612903225806%	43 out of 39379 0.10919525635491%	0.420356
Biological Process: lateral root formation (GO:0010311)	1 out of 496 0.201612903225806%	43 out of 39379 0.10919525635491%	0.420356
Biological Process: cation transmembrane transport (GO:0098655)	1 out of 496 0.201612903225806%	43 out of 39379 0.10919525635491%	0.420356
Biological Process: ribosomal small subunit assembly (GO:0000028)	1 out of 496 0.201612903225806%	43 out of 39379 0.10919525635491%	0.420356
Biological Process: lipid metabolic process (GO:0006629)	5 out of 496 1.00806451612903%	339 out of 39379 0.860864928007314%	0.424282
Biological Process: regulation of biological process (GO:0050789)	1 out of 496 0.201612903225806%	44 out of 39379 0.111734680921303%	0.427665
Biological Process: response to chitin (GO:0010200)	1 out of 496 0.201612903225806%	44 out of 39379 0.111734680921303%	0.427665
Biological Process: regulation of hydrogen peroxide metabolic process (GO:0010310)	1 out of 496 0.201612903225806%	44 out of 39379 0.111734680921303%	0.427665
Biological Process: post-translational protein modification (GO:0043687)	1 out of 496 0.201612903225806%	44 out of 39379 0.111734680921303%	0.427665
Biological Process: negative regulation of endopeptidase activity (GO:0010951)	2 out of 496 0.403225806451613%	117 out of 39379 0.297112674268011%	0.434573
Biological Process: actin nucleation (GO:0045010)	1 out of 496 0.201612903225806%	45 out of 39379 0.114274105487696%	0.434882
Biological Process: meristem initiation (GO:0010014)	1 out of 496 0.201612903225806%	45 out of 39379 0.114274105487696%	0.434882
Biological Process: G-protein coupled receptor signaling pathway (GO:0007186)	1 out of 496 0.201612903225806%	46 out of 39379 0.11681353005409%	0.442008
Biological Process: primary metabolic process (GO:0044238)	4 out of 496 0.806451612903226%	270 out of 39379 0.685644632926179%	0.442665
Biological Process: phosphatidylinositol biosynthetic process (GO:0006661)	1 out of 496 0.201612903225806%	47 out of 39379 0.119352954620483%	0.449044
Biological Process: pectin biosynthetic process (GO:0045489)	1 out of 496 0.201612903225806%	47 out of 39379 0.119352954620483%	0.449044
Biological Process: response to UV-B (GO:0010224)	1 out of 496 0.201612903225806%	49 out of 39379 0.12443180375327%	0.462853
Biological Process: plant-type cell wall organization (GO:0009664)	4 out of 496 0.806451612903226%	278 out of 39379 0.705960029457325%	0.464766
Biological Process: cell surface receptor signaling pathway (GO:0007166)	2 out of 496 0.403225806451613%	125 out of 39379 0.317428070799157%	0.468254
Biological Process: aerobic respiration (GO:0009060)	1 out of 496 0.201612903225806%	50 out of 39379 0.126971228319663%	0.469627
Biological Process: transcription initiation from RNA polymerase II promoter (GO:0006367)	1 out of 496 0.201612903225806%	50 out of 39379 0.126971228319663%	0.469627
Biological Process: regulation of jasmonic acid mediated signaling pathway (GO:2000022)	1 out of 496 0.201612903225806%	50 out of 39379 0.126971228319663%	0.469627
Biological Process: glucose metabolic process (GO:0006006)	1 out of 496 0.201612903225806%	51 out of 39379 0.129510652886056%	0.476316
Biological Process: exocytosis (GO:0006887)	2 out of 496 0.403225806451613%	127 out of 39379 0.322506919931943%	0.476487
Biological Process: gene silencing by RNA (GO:0031047)	2 out of 496 0.403225806451613%	127 out of 39379 0.322506919931943%	0.476487
Biological Process: vesicle-mediated transport (GO:0016192)	3 out of 496 0.604838709677419%	205 out of 39379 0.520582036110617%	0.478371
Biological Process: metal ion transport (GO:0030001)	3 out of 496 0.604838709677419%	206 out of 39379 0.523121460677011%	0.481568
Biological Process: proteolysis (GO:0006508)	14 out of 496 2.82258064516129%	1074 out of 39379 2.72734198430636%	0.485901
Biological Process: toxin catabolic process (GO:0009407)	2 out of 496 0.403225806451613%	130 out of 39379 0.330125193631123%	0.48869
Biological Process: pentose-phosphate shunt (GO:0006098)	1 out of 496 0.201612903225806%	53 out of 39379 0.134589502018843%	0.489442
Biological Process: pyrimidine ribonucleotide biosynthetic process (GO:0009220)	1 out of 496 0.201612903225806%	53 out of 39379 0.134589502018843%	0.489442
Biological Process: ubiquitin-dependent protein catabolic process (GO:0006511)	5 out of 496 1.00806451612903%	366 out of 39379 0.929429391299931%	0.489884
Biological Process: cellular macromolecule metabolic process (GO:0044260)	3 out of 496 0.604838709677419%	209 out of 39379 0.53073973437619%	0.491103
Biological Process: malate metabolic process (GO:0006108)	1 out of 496 0.201612903225806%	54 out of 39379 0.137128926585236%	0.495881
Biological Process: transcription from RNA polymerase III promoter (GO:0006383)	1 out of 496 0.201612903225806%	54 out of 39379 0.137128926585236%	0.495881
Biological Process: negative regulation of nucleic acid-templated transcription (GO:1903507)	1 out of 496 0.201612903225806%	54 out of 39379 0.137128926585236%	0.495881
Biological Process: photomorphogenesis (GO:0009640)	2 out of 496 0.403225806451613%	132 out of 39379 0.33520404276391%	0.496725
Biological Process: nucleosome assembly (GO:0006334)	2 out of 496 0.403225806451613%	132 out of 39379 0.33520404276391%	0.496725
Biological Process: production of siRNA involved in RNA interference (GO:0030422)	1 out of 496 0.201612903225806%	55 out of 39379 0.139668351151629%	0.50224
Biological Process: intracellular signal transduction (GO:0035556)	5 out of 496 1.00806451612903%	374 out of 39379 0.949744787831078%	0.508826
Biological Process: floral organ formation (GO:0048449)	1 out of 496 0.201612903225806%	58 out of 39379 0.147286624850809%	0.520838
Biological Process: protein metabolic process (GO:0019538)	1 out of 496 0.201612903225806%	58 out of 39379 0.147286624850809%	0.520838
Biological Process: mismatch repair (GO:0006298)	1 out of 496 0.201612903225806%	59 out of 39379 0.149826049417202%	0.526883
Biological Process: cellular component organization (GO:0016043)	1 out of 496 0.201612903225806%	59 out of 39379 0.149826049417202%	0.526883
Biological Process: maturation of LSU-rRNA (GO:0000470)	1 out of 496 0.201612903225806%	60 out of 39379 0.152365473983595%	0.532851
Biological Process: phosphate-containing compound metabolic process (GO:0006796)	1 out of 496 0.201612903225806%	60 out of 39379 0.152365473983595%	0.532851
Biological Process: single-organism process (GO:0044699)	2 out of 496 0.403225806451613%	144 out of 39379 0.365677137560629%	0.543207
Biological Process: phosphorelay signal transduction system (GO:0000160)	2 out of 496 0.403225806451613%	144 out of 39379 0.365677137560629%	0.543207
Biological Process: negative regulation of catalytic activity (GO:0043086)	2 out of 496 0.403225806451613%	144 out of 39379 0.365677137560629%	0.543207
Biological Process: calcium ion transmembrane transport (GO:0070588)	1 out of 496 0.201612903225806%	62 out of 39379 0.157444323116382%	0.544563
Biological Process: intracellular protein transport (GO:0006886)	5 out of 496 1.00806451612903%	391 out of 39379 0.992915005459763%	0.548084
Biological Process: cell wall organization (GO:0071555)	7 out of 496 1.41129032258065%	554 out of 39379 1.40684120978186%	0.548952
Biological Process: DNA-templated transcription, initiation (GO:0006352)	1 out of 496 0.201612903225806%	63 out of 39379 0.159983747682775%	0.550308
Biological Process: regulation of vesicle fusion (GO:0031338)	1 out of 496 0.201612903225806%	64 out of 39379 0.162523172249168%	0.555981
Biological Process: retrograde vesicle-mediated transport, Golgi to ER (GO:0006890)	1 out of 496 0.201612903225806%	64 out of 39379 0.162523172249168%	0.555981
Biological Process: protein import into peroxisome matrix (GO:0016558)	1 out of 496 0.201612903225806%	64 out of 39379 0.162523172249168%	0.555981
Biological Process: secondary metabolic process (GO:0019748)	1 out of 496 0.201612903225806%	64 out of 39379 0.162523172249168%	0.555981
Biological Process: (1->3)-beta-D-glucan biosynthetic process (GO:0006075)	1 out of 496 0.201612903225806%	64 out of 39379 0.162523172249168%	0.555981
Biological Process: fatty acid biosynthetic process (GO:0006633)	3 out of 496 0.604838709677419%	231 out of 39379 0.586607074836842%	0.558191
Biological Process: carbohydrate metabolic process (GO:0005975)	9 out of 496 1.81451612903226%	722 out of 39379 1.83346453693593%	0.558883
Biological Process: phospholipid translocation (GO:0045332)	1 out of 496 0.201612903225806%	65 out of 39379 0.165062596815562%	0.561583
Biological Process: zinc ion transmembrane transport (GO:0071577)	1 out of 496 0.201612903225806%	65 out of 39379 0.165062596815562%	0.561583
Biological Process: cytoplasmic microtubule organization (GO:0031122)	1 out of 496 0.201612903225806%	65 out of 39379 0.165062596815562%	0.561583
Biological Process: vesicle docking involved in exocytosis (GO:0006904)	1 out of 496 0.201612903225806%	65 out of 39379 0.165062596815562%	0.561583
Biological Process: regulation of cellular process (GO:0050794)	2 out of 496 0.403225806451613%	150 out of 39379 0.380913684958988%	0.565303
Biological Process: proteasome assembly (GO:0043248)	1 out of 496 0.201612903225806%	66 out of 39379 0.167602021381955%	0.567114
Biological Process: protein peptidyl-prolyl isomerization (GO:0000413)	2 out of 496 0.403225806451613%	151 out of 39379 0.383453109525382%	0.56891
Biological Process: ribosomal large subunit biogenesis (GO:0042273)	1 out of 496 0.201612903225806%	67 out of 39379 0.170141445948348%	0.572576
Biological Process: lignin biosynthetic process (GO:0009809)	1 out of 496 0.201612903225806%	67 out of 39379 0.170141445948348%	0.572576
Biological Process: peptidyl-tyrosine dephosphorylation (GO:0035335)	1 out of 496 0.201612903225806%	67 out of 39379 0.170141445948348%	0.572576
Biological Process: response to salt stress (GO:0009651)	3 out of 496 0.604838709677419%	236 out of 39379 0.599304197668808%	0.572682
Biological Process: signal peptide processing (GO:0006465)	1 out of 496 0.201612903225806%	68 out of 39379 0.172680870514741%	0.577969
Biological Process: SCF-dependent proteasomal ubiquitin-dependent protein catabolic process (GO:0031146)	2 out of 496 0.403225806451613%	155 out of 39379 0.393610807790955%	0.583121
Biological Process: post-embryonic development (GO:0009791)	1 out of 496 0.201612903225806%	70 out of 39379 0.177759719647528%	0.588551
Biological Process: response to wounding (GO:0009611)	2 out of 496 0.403225806451613%	159 out of 39379 0.403768506056528%	0.596985
Biological Process: regulation of DNA replication (GO:0006275)	1 out of 496 0.201612903225806%	72 out of 39379 0.182838568780314%	0.598869
Biological Process: response to cadmium ion (GO:0046686)	1 out of 496 0.201612903225806%	72 out of 39379 0.182838568780314%	0.598869
Biological Process: sterol biosynthetic process (GO:0016126)	1 out of 496 0.201612903225806%	72 out of 39379 0.182838568780314%	0.598869
Biological Process: trichome morphogenesis (GO:0010090)	1 out of 496 0.201612903225806%	73 out of 39379 0.185377993346708%	0.603931
Biological Process: mitotic cell cycle (GO:0000278)	1 out of 496 0.201612903225806%	74 out of 39379 0.187917417913101%	0.608929
Biological Process: cellulose biosynthetic process (GO:0030244)	2 out of 496 0.403225806451613%	164 out of 39379 0.416465628888494%	0.613824
Biological Process: regulation of defense response (GO:0031347)	1 out of 496 0.201612903225806%	75 out of 39379 0.190456842479494%	0.613864
Biological Process: glycerol ether metabolic process (GO:0006662)	1 out of 496 0.201612903225806%	75 out of 39379 0.190456842479494%	0.613864
Biological Process: defense response to fungus (GO:0050832)	2 out of 496 0.403225806451613%	165 out of 39379 0.419005053454887%	0.617127
Biological Process: plant-type cell wall biogenesis (GO:0009832)	1 out of 496 0.201612903225806%	76 out of 39379 0.192996267045887%	0.618737
Biological Process: potassium ion transmembrane transport (GO:0071805)	2 out of 496 0.403225806451613%	167 out of 39379 0.424083902587674%	0.623667
Biological Process: oxidation-reduction process (GO:0055114)	45 out of 496 9.07258064516129%	3709 out of 39379 9.41872571675258%	0.62731
Biological Process: base-excision repair (GO:0006284)	1 out of 496 0.201612903225806%	78 out of 39379 0.198075116178674%	0.628299
Biological Process: endocytosis (GO:0006897)	1 out of 496 0.201612903225806%	79 out of 39379 0.200614540745067%	0.63299
Biological Process: auxin-activated signaling pathway (GO:0009734)	3 out of 496 0.604838709677419%	259 out of 39379 0.657710962695853%	0.635411
Biological Process: RNA secondary structure unwinding (GO:0010501)	2 out of 496 0.403225806451613%	173 out of 39379 0.439320449986033%	0.642767
Biological Process: auxin polar transport (GO:0009926)	1 out of 496 0.201612903225806%	83 out of 39379 0.21077223901064%	0.651171
Biological Process: phosphatidylinositol phosphorylation (GO:0046854)	1 out of 496 0.201612903225806%	84 out of 39379 0.213311663577033%	0.655574
Biological Process: histone lysine methylation (GO:0034968)	1 out of 496 0.201612903225806%	84 out of 39379 0.213311663577033%	0.655574
Biological Process: protein transport (GO:0015031)	3 out of 496 0.604838709677419%	267 out of 39379 0.678026359226999%	0.655667
Biological Process: photosynthesis (GO:0015979)	2 out of 496 0.403225806451613%	178 out of 39379 0.452017572817999%	0.658094
Biological Process: sterol metabolic process (GO:0016125)	1 out of 496 0.201612903225806%	85 out of 39379 0.215851088143427%	0.659922
Biological Process: secondary metabolite biosynthetic process (GO:0044550)	5 out of 496 1.00806451612903%	449 out of 39379 1.14020163031057%	0.669156
Biological Process: mitotic recombination (GO:0006312)	1 out of 496 0.201612903225806%	88 out of 39379 0.223469361842606%	0.672638
Biological Process: fatty acid beta-oxidation (GO:0006635)	1 out of 496 0.201612903225806%	88 out of 39379 0.223469361842606%	0.672638
Biological Process: RNA methylation (GO:0001510)	1 out of 496 0.201612903225806%	88 out of 39379 0.223469361842606%	0.672638
Biological Process: lipid transport (GO:0006869)	1 out of 496 0.201612903225806%	88 out of 39379 0.223469361842606%	0.672638
Biological Process: abscisic acid-activated signaling pathway (GO:0009738)	2 out of 496 0.403225806451613%	183 out of 39379 0.464714695649966%	0.67289
Biological Process: positive regulation of catalytic activity (GO:0043085)	1 out of 496 0.201612903225806%	90 out of 39379 0.228548210975393%	0.680851
Biological Process: leaf morphogenesis (GO:0009965)	1 out of 496 0.201612903225806%	90 out of 39379 0.228548210975393%	0.680851
Biological Process: defense response to bacterium (GO:0042742)	2 out of 496 0.403225806451613%	186 out of 39379 0.472332969349145%	0.681516
Biological Process: cell differentiation (GO:0030154)	2 out of 496 0.403225806451613%	188 out of 39379 0.477411818481932%	0.687163
Biological Process: regulation of gene expression (GO:0010468)	1 out of 496 0.201612903225806%	93 out of 39379 0.236166484674573%	0.692787
Biological Process: multicellular organismal development (GO:0007275)	3 out of 496 0.604838709677419%	286 out of 39379 0.726275425988471%	0.70049
Biological Process: protein targeting to vacuole (GO:0006623)	1 out of 496 0.201612903225806%	95 out of 39379 0.241245333807359%	0.700495
Biological Process: GPI anchor biosynthetic process (GO:0006506)	1 out of 496 0.201612903225806%	97 out of 39379 0.246324182940146%	0.708011
Biological Process: ribosome biogenesis (GO:0042254)	1 out of 496 0.201612903225806%	102 out of 39379 0.259021305772112%	0.725986
Biological Process: Golgi organization (GO:0007030)	1 out of 496 0.201612903225806%	102 out of 39379 0.259021305772112%	0.725986
Biological Process: organic substance metabolic process (GO:0071704)	1 out of 496 0.201612903225806%	105 out of 39379 0.266639579471292%	0.736237
Biological Process: cell cycle (GO:0007049)	1 out of 496 0.201612903225806%	106 out of 39379 0.269179004037685%	0.739568
Biological Process: iron-sulfur cluster assembly (GO:0016226)	1 out of 496 0.201612903225806%	109 out of 39379 0.276797277736865%	0.749312
Biological Process: regulation of transcription, DNA-templated (GO:0006355)	32 out of 496 6.45161290322581%	2811 out of 39379 7.13832245613144%	0.749367
Biological Process: water transport (GO:0006833)	1 out of 496 0.201612903225806%	112 out of 39379 0.284415551436045%	0.758691
Biological Process: protein ubiquitination involved in ubiquitin-dependent protein catabolic process (GO:0042787)	2 out of 496 0.403225806451613%	217 out of 39379 0.551055130907336%	0.760103
Biological Process: regulation of cell cycle (GO:0051726)	1 out of 496 0.201612903225806%	113 out of 39379 0.286954976002438%	0.761739
Biological Process: chlorophyll biosynthetic process (GO:0015995)	1 out of 496 0.201612903225806%	119 out of 39379 0.302191523400797%	0.779238
Biological Process: regulation of translation (GO:0006417)	1 out of 496 0.201612903225806%	121 out of 39379 0.307270372533584%	0.784781
Biological Process: transcription from RNA polymerase II promoter (GO:0006366)	1 out of 496 0.201612903225806%	124 out of 39379 0.314888646232764%	0.792836
Biological Process: response to cold (GO:0009409)	1 out of 496 0.201612903225806%	127 out of 39379 0.322506919931943%	0.80059
Biological Process: response to stimulus (GO:0050896)	1 out of 496 0.201612903225806%	128 out of 39379 0.325046344498337%	0.80311
Biological Process: proteasome-mediated ubiquitin-dependent protein catabolic process (GO:0043161)	3 out of 496 0.604838709677419%	342 out of 39379 0.868483201706493%	0.806682
Biological Process: small GTPase mediated signal transduction (GO:0007264)	2 out of 496 0.403225806451613%	244 out of 39379 0.619619594199954%	0.814313
Biological Process: rRNA processing (GO:0006364)	1 out of 496 0.201612903225806%	137 out of 39379 0.347901165595876%	0.824405
Biological Process: translational elongation (GO:0006414)	1 out of 496 0.201612903225806%	138 out of 39379 0.350440590162269%	0.826624
Biological Process: nucleic acid phosphodiester bond hydrolysis (GO:0090305)	2 out of 496 0.403225806451613%	252 out of 39379 0.6399349907311%	0.828133
Biological Process: pollen development (GO:0009555)	1 out of 496 0.201612903225806%	143 out of 39379 0.363137712994236%	0.837308
Biological Process: flavonoid biosynthetic process (GO:0009813)	4 out of 496 0.806451612903226%	465 out of 39379 1.18083242337286%	0.838911
Biological Process: protein polyubiquitination (GO:0000209)	1 out of 496 0.201612903225806%	150 out of 39379 0.380913684958988%	0.851171
Biological Process: protein glycosylation (GO:0006486)	1 out of 496 0.201612903225806%	152 out of 39379 0.385992534091775%	0.854911
Biological Process: recognition of pollen (GO:0048544)	1 out of 496 0.201612903225806%	164 out of 39379 0.416465628888494%	0.87546
Biological Process: transmembrane transport (GO:0055085)	9 out of 496 1.81451612903226%	995 out of 39379 2.52672744356129%	0.881553
Biological Process: RNA processing (GO:0006396)	1 out of 496 0.201612903225806%	168 out of 39379 0.426623327154067%	0.881643
Biological Process: electron transport chain (GO:0022900)	2 out of 496 0.403225806451613%	292 out of 39379 0.741511973386831%	0.884251
Biological Process: positive regulation of GTPase activity (GO:0043547)	1 out of 496 0.201612903225806%	170 out of 39379 0.431702176286853%	0.884618
Biological Process: protein autophosphorylation (GO:0046777)	1 out of 496 0.201612903225806%	176 out of 39379 0.446938723685213%	0.893104
Biological Process: flavonoid glucuronidation (GO:0052696)	3 out of 496 0.604838709677419%	415 out of 39379 1.0538611950532%	0.895957
Biological Process: cell redox homeostasis (GO:0045454)	2 out of 496 0.403225806451613%	329 out of 39379 0.835470682343381%	0.920575
Biological Process: thylakoid membrane organization (GO:0010027)	1 out of 496 0.201612903225806%	211 out of 39379 0.535818583508977%	0.931556
Biological Process: proton transport (GO:0015992)	1 out of 496 0.201612903225806%	217 out of 39379 0.551055130907336%	0.936595
Biological Process: protein catabolic process (GO:0030163)	1 out of 496 0.201612903225806%	225 out of 39379 0.571370527438482%	0.942742
Biological Process: embryo development ending in seed dormancy (GO:0009793)	2 out of 496 0.403225806451613%	370 out of 39379 0.939587089565504%	0.948202
Biological Process: translation (GO:0006412)	7 out of 496 1.41129032258065%	927 out of 39379 2.35404657304655%	0.94827
Biological Process: signal transduction (GO:0007165)	2 out of 496 0.403225806451613%	372 out of 39379 0.944665938698291%	0.949283
Biological Process: single-organism cellular process (GO:0044763)	1 out of 496 0.201612903225806%	237 out of 39379 0.601843622235201%	0.950866
Biological Process: protein phosphorylation (GO:0006468)	24 out of 496 4.83870967741935%	2724 out of 39379 6.91739251885523%	0.977556
Biological Process: defense response (GO:0006952)	3 out of 496 0.604838709677419%	588 out of 39379 1.49318164503923%	0.979456
Biological Process: dephosphorylation (GO:0016311)	1 out of 496 0.201612903225806%	334 out of 39379 0.848167805175347%	0.985761
Biological Process: protein dephosphorylation (GO:0006470)	1 out of 496 0.201612903225806%	363 out of 39379 0.921811117600752%	0.990173
Biological Process: metabolic process (GO:0008152)	2 out of 496 0.403225806451613%	700 out of 39379 1.77759719647528%	0.998695
Cellular Component: citrate lyase complex (GO:0009346)	2 out of 567 0.352733686067019%	2 out of 42531 0.00470245232888952%	0.000177418
Cellular Component: DNA-directed RNA polymerase IV complex (GO:0000418)	2 out of 567 0.352733686067019%	7 out of 42531 0.0164585831511133%	0.00356404
Cellular Component: amyloplast (GO:0009501)	4 out of 567 0.705467372134039%	57 out of 42531 0.134019891373351%	0.0070688
Cellular Component: small nucleolar ribonucleoprotein complex (GO:0005732)	3 out of 567 0.529100529100529%	31 out of 42531 0.0728880110977875%	0.00802844
Cellular Component: DNA replication factor A complex (GO:0005662)	2 out of 567 0.352733686067019%	15 out of 42531 0.0352683924666714%	0.0166072
Cellular Component: phosphopyruvate hydratase complex (GO:0000015)	2 out of 567 0.352733686067019%	16 out of 42531 0.0376196186311161%	0.018814
Cellular Component: chromocenter (GO:0010369)	1 out of 567 0.17636684303351%	2 out of 42531 0.00470245232888952%	0.0264855
Cellular Component: plastid (GO:0009536)	93 out of 567 16.4021164021164%	5784 out of 42531 13.5994921351485%	0.0311627
Cellular Component: U6 snRNP (GO:0005688)	2 out of 567 0.352733686067019%	23 out of 42531 0.0540782017822294%	0.0373156
Cellular Component: endoplasmic reticulum lumen (GO:0005788)	3 out of 567 0.529100529100529%	56 out of 42531 0.131668665208906%	0.0388275
Cellular Component: kinetochore microtubule (GO:0005828)	1 out of 567 0.17636684303351%	3 out of 42531 0.00705367849333427%	0.0394645
Cellular Component: Fanconi anaemia nuclear complex (GO:0043240)	1 out of 567 0.17636684303351%	3 out of 42531 0.00705367849333427%	0.0394645
Cellular Component: cytoplasm (GO:0005737)	45 out of 567 7.93650793650794%	2608 out of 42531 6.13199783687193%	0.0471922
Cellular Component: precatalytic spliceosome (GO:0071011)	4 out of 567 0.705467372134039%	103 out of 42531 0.24217629493781%	0.0493336
Cellular Component: plastid membrane (GO:0042170)	1 out of 567 0.17636684303351%	4 out of 42531 0.00940490465777903%	0.0522707
Cellular Component: microtubule organizing center (GO:0005815)	1 out of 567 0.17636684303351%	4 out of 42531 0.00940490465777903%	0.0522707
Cellular Component: chromosome, centromeric region (GO:0000775)	2 out of 567 0.352733686067019%	29 out of 42531 0.068185558768898%	0.0568498
Cellular Component: endosome membrane (GO:0010008)	2 out of 567 0.352733686067019%	31 out of 42531 0.0728880110977875%	0.0639984
Cellular Component: motile cilium (GO:0031514)	1 out of 567 0.17636684303351%	6 out of 42531 0.0141073569866685%	0.0773741
Cellular Component: translation preinitiation complex (GO:0070993)	1 out of 567 0.17636684303351%	6 out of 42531 0.0141073569866685%	0.0773741
Cellular Component: mitochondrial proton-transporting ATP synthase complex (GO:0005753)	1 out of 567 0.17636684303351%	7 out of 42531 0.0164585831511133%	0.0896758
Cellular Component: cortical microtubule (GO:0055028)	1 out of 567 0.17636684303351%	7 out of 42531 0.0164585831511133%	0.0896758
Cellular Component: eukaryotic translation initiation factor 4F complex (GO:0016281)	1 out of 567 0.17636684303351%	7 out of 42531 0.0164585831511133%	0.0896758
Cellular Component: P granule (GO:0043186)	1 out of 567 0.17636684303351%	7 out of 42531 0.0164585831511133%	0.0896758
Cellular Component: eukaryotic translation initiation factor 3 complex (GO:0005852)	3 out of 567 0.529100529100529%	81 out of 42531 0.190449319320025%	0.0941531
Cellular Component: intracellular non-membrane-bounded organelle (GO:0043232)	1 out of 567 0.17636684303351%	8 out of 42531 0.0188098093155581%	0.101814
Cellular Component: cytosolic proteasome complex (GO:0031597)	2 out of 567 0.352733686067019%	43 out of 42531 0.101102725071125%	0.112166
Cellular Component: primosome complex (GO:1990077)	1 out of 567 0.17636684303351%	9 out of 42531 0.0211610354800028%	0.11379
Cellular Component: CAF-1 complex (GO:0033186)	1 out of 567 0.17636684303351%	9 out of 42531 0.0211610354800028%	0.11379
Cellular Component: ribosome (GO:0005840)	7 out of 567 1.23456790123457%	305 out of 42531 0.717123980155651%	0.115521
Cellular Component: extracellular region (GO:0005576)	16 out of 567 2.82186948853616%	863 out of 42531 2.02910817991583%	0.118274
Cellular Component: cytoplasmic part (GO:0044444)	5 out of 567 0.881834215167548%	195 out of 42531 0.458489102066728%	0.120732
Cellular Component: phragmoplast (GO:0009524)	2 out of 567 0.352733686067019%	45 out of 42531 0.105805177400014%	0.120906
Cellular Component: Golgi medial cisterna (GO:0005797)	1 out of 567 0.17636684303351%	10 out of 42531 0.0235122616444476%	0.125607
Cellular Component: preprophase band (GO:0009574)	1 out of 567 0.17636684303351%	10 out of 42531 0.0235122616444476%	0.125607
Cellular Component: Mre11 complex (GO:0030870)	1 out of 567 0.17636684303351%	11 out of 42531 0.0258634878088923%	0.137267
Cellular Component: nuclear proteasome complex (GO:0031595)	2 out of 567 0.352733686067019%	49 out of 42531 0.115210082057793%	0.138853
Cellular Component: nuclear pore inner ring (GO:0044611)	1 out of 567 0.17636684303351%	12 out of 42531 0.0282147139733371%	0.148771
Cellular Component: transcription factor TFIIA complex (GO:0005672)	1 out of 567 0.17636684303351%	12 out of 42531 0.0282147139733371%	0.148771
Cellular Component: anchored component of plasma membrane (GO:0046658)	7 out of 567 1.23456790123457%	328 out of 42531 0.771202181937881%	0.150874
Cellular Component: cytoplasmic mRNA processing body (GO:0000932)	3 out of 567 0.529100529100529%	102 out of 42531 0.239825068773365%	0.155661
Cellular Component: exon-exon junction complex (GO:0035145)	1 out of 567 0.17636684303351%	13 out of 42531 0.0305659401377819%	0.160123
Cellular Component: nuclear origin of replication recognition complex (GO:0005664)	1 out of 567 0.17636684303351%	14 out of 42531 0.0329171663022266%	0.171323
Cellular Component: mitochondrial respiratory chain complex IV (GO:0005751)	1 out of 567 0.17636684303351%	14 out of 42531 0.0329171663022266%	0.171323
Cellular Component: U2-type prespliceosome (GO:0071004)	2 out of 567 0.352733686067019%	56 out of 42531 0.131668665208906%	0.171467
Cellular Component: nucleus (GO:0005634)	81 out of 567 14.2857142857143%	5482 out of 42531 12.8894218334862%	0.174131
Cellular Component: mitochondrial proton-transporting ATP synthase complex, coupling factor F(o) (GO:0000276)	1 out of 567 0.17636684303351%	15 out of 42531 0.0352683924666714%	0.182374
Cellular Component: nuclear matrix (GO:0016363)	1 out of 567 0.17636684303351%	15 out of 42531 0.0352683924666714%	0.182374
Cellular Component: heterotrimeric G-protein complex (GO:0005834)	1 out of 567 0.17636684303351%	15 out of 42531 0.0352683924666714%	0.182374
Cellular Component: mitochondrial respiratory chain complex I (GO:0005747)	2 out of 567 0.352733686067019%	59 out of 42531 0.138722343702241%	0.185805
Cellular Component: membrane-bounded organelle (GO:0043227)	1 out of 567 0.17636684303351%	16 out of 42531 0.0376196186311161%	0.193278
Cellular Component: Cvt vesicle membrane (GO:0033110)	1 out of 567 0.17636684303351%	16 out of 42531 0.0376196186311161%	0.193278
Cellular Component: dynein complex (GO:0030286)	1 out of 567 0.17636684303351%	16 out of 42531 0.0376196186311161%	0.193278
Cellular Component: oligosaccharyltransferase complex (GO:0008250)	1 out of 567 0.17636684303351%	16 out of 42531 0.0376196186311161%	0.193278
Cellular Component: SNARE complex (GO:0031201)	3 out of 567 0.529100529100529%	114 out of 42531 0.268039782746702%	0.195146
Cellular Component: Golgi-associated vesicle membrane (GO:0030660)	1 out of 567 0.17636684303351%	17 out of 42531 0.0399708447955609%	0.204037
Cellular Component: kinetochore (GO:0000776)	1 out of 567 0.17636684303351%	17 out of 42531 0.0399708447955609%	0.204037
Cellular Component: integral component of lumenal side of endoplasmic reticulum membrane (GO:0071556)	1 out of 567 0.17636684303351%	17 out of 42531 0.0399708447955609%	0.204037
Cellular Component: integral component of cytoplasmic side of endoplasmic reticulum membrane (GO:0071458)	1 out of 567 0.17636684303351%	17 out of 42531 0.0399708447955609%	0.204037
Cellular Component: cis-Golgi network (GO:0005801)	1 out of 567 0.17636684303351%	17 out of 42531 0.0399708447955609%	0.204037
Cellular Component: mitochondrial proton-transporting ATP synthase, catalytic core (GO:0005754)	1 out of 567 0.17636684303351%	17 out of 42531 0.0399708447955609%	0.204037
Cellular Component: integral component of peroxisomal membrane (GO:0005779)	1 out of 567 0.17636684303351%	17 out of 42531 0.0399708447955609%	0.204037
Cellular Component: GPI-anchor transamidase complex (GO:0042765)	1 out of 567 0.17636684303351%	18 out of 42531 0.0423220709600056%	0.214652
Cellular Component: autophagic vacuole (GO:0005776)	1 out of 567 0.17636684303351%	18 out of 42531 0.0423220709600056%	0.214652
Cellular Component: proteasome regulatory particle, base subcomplex (GO:0008540)	2 out of 567 0.352733686067019%	65 out of 42531 0.152829700688909%	0.214926
Cellular Component: thylakoid lumen (GO:0031977)	2 out of 567 0.352733686067019%	65 out of 42531 0.152829700688909%	0.214926
Cellular Component: mitochondrial outer membrane translocase complex (GO:0005742)	1 out of 567 0.17636684303351%	19 out of 42531 0.0446732971244504%	0.225127
Cellular Component: nuclear heterochromatin (GO:0005720)	1 out of 567 0.17636684303351%	19 out of 42531 0.0446732971244504%	0.225127
Cellular Component: Ku70:Ku80 complex (GO:0043564)	1 out of 567 0.17636684303351%	19 out of 42531 0.0446732971244504%	0.225127
Cellular Component: organelle membrane (GO:0031090)	1 out of 567 0.17636684303351%	19 out of 42531 0.0446732971244504%	0.225127
Cellular Component: Pwp2p-containing subcomplex of 90S preribosome (GO:0034388)	1 out of 567 0.17636684303351%	19 out of 42531 0.0446732971244504%	0.225127
Cellular Component: prefoldin complex (GO:0016272)	1 out of 567 0.17636684303351%	20 out of 42531 0.0470245232888952%	0.235461
Cellular Component: SMN-Sm protein complex (GO:0034719)	1 out of 567 0.17636684303351%	20 out of 42531 0.0470245232888952%	0.235461
Cellular Component: lysosomal membrane (GO:0005765)	1 out of 567 0.17636684303351%	20 out of 42531 0.0470245232888952%	0.235461
Cellular Component: U1 snRNP (GO:0005685)	2 out of 567 0.352733686067019%	71 out of 42531 0.166937057675578%	0.244423
Cellular Component: autophagic vacuole membrane (GO:0000421)	1 out of 567 0.17636684303351%	21 out of 42531 0.0493757494533399%	0.245659
Cellular Component: membrane (GO:0016020)	48 out of 567 8.46560846560847%	3249 out of 42531 7.63913380828102%	0.248731
Cellular Component: Golgi cisterna membrane (GO:0032580)	1 out of 567 0.17636684303351%	22 out of 42531 0.0517269756177847%	0.25572
Cellular Component: vacuolar membrane (GO:0005774)	8 out of 567 1.41093474426808%	457 out of 42531 1.07451035715125%	0.26729
Cellular Component: cytosol (GO:0005829)	32 out of 567 5.64373897707231%	2136 out of 42531 5.022219087254%	0.272943
Cellular Component: cytoplasmic stress granule (GO:0010494)	1 out of 567 0.17636684303351%	24 out of 42531 0.0564294279466742%	0.275443
Cellular Component: eukaryotic 43S preinitiation complex (GO:0016282)	2 out of 567 0.352733686067019%	78 out of 42531 0.183395640826691%	0.279001
Cellular Component: spliceosomal tri-snRNP complex (GO:0097526)	1 out of 567 0.17636684303351%	25 out of 42531 0.0587806541111189%	0.285108
Cellular Component: viral nucleocapsid (GO:0019013)	4 out of 567 0.705467372134039%	204 out of 42531 0.479650137546731%	0.289659
Cellular Component: eukaryotic 48S preinitiation complex (GO:0033290)	2 out of 567 0.352733686067019%	81 out of 42531 0.190449319320025%	0.293801
Cellular Component: intracellular organelle part (GO:0044446)	1 out of 567 0.17636684303351%	26 out of 42531 0.0611318802755637%	0.294644
Cellular Component: U4/U6 x U5 tri-snRNP complex (GO:0046540)	2 out of 567 0.352733686067019%	82 out of 42531 0.19280054548447%	0.298726
Cellular Component: preribosome, large subunit precursor (GO:0030687)	2 out of 567 0.352733686067019%	82 out of 42531 0.19280054548447%	0.298726
Cellular Component: mitochondrial respiratory chain complex III (GO:0005750)	1 out of 567 0.17636684303351%	27 out of 42531 0.0634831064400085%	0.304053
Cellular Component: centrosome (GO:0005813)	1 out of 567 0.17636684303351%	27 out of 42531 0.0634831064400085%	0.304053
Cellular Component: cell plate (GO:0009504)	1 out of 567 0.17636684303351%	27 out of 42531 0.0634831064400085%	0.304053
Cellular Component: perinuclear region of cytoplasm (GO:0048471)	1 out of 567 0.17636684303351%	27 out of 42531 0.0634831064400085%	0.304053
Cellular Component: kinesin complex (GO:0005871)	3 out of 567 0.529100529100529%	146 out of 42531 0.343279020008935%	0.308684
Cellular Component: U4 snRNP (GO:0005687)	1 out of 567 0.17636684303351%	28 out of 42531 0.0658343326044532%	0.313337
Cellular Component: chloroplast part (GO:0044434)	1 out of 567 0.17636684303351%	28 out of 42531 0.0658343326044532%	0.313337
Cellular Component: cell periphery (GO:0071944)	1 out of 567 0.17636684303351%	29 out of 42531 0.068185558768898%	0.322497
Cellular Component: plastid chromosome (GO:0009508)	1 out of 567 0.17636684303351%	29 out of 42531 0.068185558768898%	0.322497
Cellular Component: peroxisomal membrane (GO:0005778)	1 out of 567 0.17636684303351%	30 out of 42531 0.0705367849333427%	0.331535
Cellular Component: Arp2/3 protein complex (GO:0005885)	1 out of 567 0.17636684303351%	30 out of 42531 0.0705367849333427%	0.331535
Cellular Component: spliceosomal complex (GO:0005681)	2 out of 567 0.352733686067019%	91 out of 42531 0.213961580964473%	0.342715
Cellular Component: photosystem II (GO:0009523)	1 out of 567 0.17636684303351%	32 out of 42531 0.0752392372622323%	0.349252
Cellular Component: COPII vesicle coat (GO:0030127)	1 out of 567 0.17636684303351%	33 out of 42531 0.077590463426677%	0.357934
Cellular Component: MCM complex (GO:0042555)	1 out of 567 0.17636684303351%	39 out of 42531 0.0916978204133456%	0.407651
Cellular Component: proteasome core complex (GO:0005839)	1 out of 567 0.17636684303351%	40 out of 42531 0.0940490465777903%	0.415555
Cellular Component: extrinsic component of membrane (GO:0019898)	2 out of 567 0.352733686067019%	108 out of 42531 0.253932425760034%	0.423019
Cellular Component: nuclear pore (GO:0005643)	2 out of 567 0.352733686067019%	108 out of 42531 0.253932425760034%	0.423019
Cellular Component: cilium (GO:0005929)	1 out of 567 0.17636684303351%	41 out of 42531 0.0964002727422351%	0.423354
Cellular Component: COPI vesicle coat (GO:0030126)	1 out of 567 0.17636684303351%	42 out of 42531 0.0987514989066798%	0.431049
Cellular Component: THO complex (GO:0000347)	1 out of 567 0.17636684303351%	43 out of 42531 0.101102725071125%	0.438641
Cellular Component: catalytic step 2 spliceosome (GO:0071013)	2 out of 567 0.352733686067019%	113 out of 42531 0.265688556582258%	0.445688
Cellular Component: commitment complex (GO:0000243)	1 out of 567 0.17636684303351%	44 out of 42531 0.103453951235569%	0.446132
Cellular Component: nuclear envelope (GO:0005635)	1 out of 567 0.17636684303351%	45 out of 42531 0.105805177400014%	0.453524
Cellular Component: U12-type spliceosomal complex (GO:0005689)	1 out of 567 0.17636684303351%	46 out of 42531 0.108156403564459%	0.460817
Cellular Component: cytoskeleton (GO:0005856)	1 out of 567 0.17636684303351%	47 out of 42531 0.110507629728904%	0.468013
Cellular Component: cytosolic small ribosomal subunit (GO:0022627)	3 out of 567 0.529100529100529%	192 out of 42531 0.451435423573394%	0.472658
Cellular Component: nucleolar ribonuclease P complex (GO:0005655)	1 out of 567 0.17636684303351%	48 out of 42531 0.112858855893348%	0.475113
Cellular Component: thylakoid (GO:0009579)	2 out of 567 0.352733686067019%	121 out of 42531 0.284498365897816%	0.480891
Cellular Component: spindle (GO:0005819)	1 out of 567 0.17636684303351%	50 out of 42531 0.117561308222238%	0.48903
Cellular Component: chromatin (GO:0000785)	1 out of 567 0.17636684303351%	50 out of 42531 0.117561308222238%	0.48903
Cellular Component: cytosolic ribosome (GO:0022626)	1 out of 567 0.17636684303351%	52 out of 42531 0.122263760551127%	0.502579
Cellular Component: U5 snRNP (GO:0005682)	1 out of 567 0.17636684303351%	54 out of 42531 0.126966212880017%	0.51577
Cellular Component: microtubule (GO:0005874)	4 out of 567 0.705467372134039%	281 out of 42531 0.660694552208977%	0.516976
Cellular Component: nucleoplasm (GO:0005654)	2 out of 567 0.352733686067019%	132 out of 42531 0.310361853706708%	0.526979
Cellular Component: membrane part (GO:0044425)	1 out of 567 0.17636684303351%	56 out of 42531 0.131668665208906%	0.528611
Cellular Component: intracellular membrane-bounded organelle (GO:0043231)	10 out of 567 1.7636684303351%	744 out of 42531 1.7493122663469%	0.533639
Cellular Component: endosome (GO:0005768)	4 out of 567 0.705467372134039%	288 out of 42531 0.67715313536009%	0.536271
Cellular Component: chromosome (GO:0005694)	2 out of 567 0.352733686067019%	137 out of 42531 0.322117984528932%	0.546994
Cellular Component: peroxisome (GO:0005777)	3 out of 567 0.529100529100529%	215 out of 42531 0.505513625355623%	0.548058
Cellular Component: intracellular organelle (GO:0043229)	1 out of 567 0.17636684303351%	60 out of 42531 0.141073569866685%	0.553283
Cellular Component: vacuole (GO:0005773)	5 out of 567 0.881834215167548%	381 out of 42531 0.895817168653453%	0.575391
Cellular Component: 1,3-beta-D-glucan synthase complex (GO:0000148)	1 out of 567 0.17636684303351%	64 out of 42531 0.150478474524465%	0.576665
Cellular Component: U2 snRNP (GO:0005686)	1 out of 567 0.17636684303351%	67 out of 42531 0.157532153017799%	0.593397
Cellular Component: cell (GO:0005623)	1 out of 567 0.17636684303351%	69 out of 42531 0.162234605346688%	0.604183
Cellular Component: SCF ubiquitin ligase complex (GO:0019005)	2 out of 567 0.352733686067019%	164 out of 42531 0.38560109096894%	0.644606
Cellular Component: chloroplast outer membrane (GO:0009707)	1 out of 567 0.17636684303351%	78 out of 42531 0.183395640826691%	0.649292
Cellular Component: plasma membrane (GO:0005886)	33 out of 567 5.82010582010582%	2621 out of 42531 6.16256377700971%	0.658579
Cellular Component: chloroplast (GO:0009507)	19 out of 567 3.35097001763668%	1548 out of 42531 3.63969810256049%	0.675757
Cellular Component: DNA-directed RNA polymerase III complex (GO:0005666)	1 out of 567 0.17636684303351%	85 out of 42531 0.199854223977804%	0.680798
Cellular Component: Cul4-RING E3 ubiquitin ligase complex (GO:0080008)	1 out of 567 0.17636684303351%	86 out of 42531 0.202205450142249%	0.685062
Cellular Component: mediator complex (GO:0016592)	1 out of 567 0.17636684303351%	87 out of 42531 0.204556676306694%	0.689269
Cellular Component: lysosome (GO:0005764)	1 out of 567 0.17636684303351%	98 out of 42531 0.230420164115586%	0.732004
Cellular Component: trans-Golgi network (GO:0005802)	3 out of 567 0.529100529100529%	287 out of 42531 0.674801909195646%	0.738233
Cellular Component: endoplasmic reticulum (GO:0005783)	7 out of 567 1.23456790123457%	636 out of 42531 1.49537984058687%	0.745339
Cellular Component: chloroplast thylakoid membrane (GO:0009535)	5 out of 567 0.881834215167548%	467 out of 42531 1.0980226187957%	0.747396
Cellular Component: Golgi membrane (GO:0000139)	4 out of 567 0.705467372134039%	398 out of 42531 0.935788013449014%	0.778566
Cellular Component: plant-type cell wall (GO:0009505)	3 out of 567 0.529100529100529%	318 out of 42531 0.747689920293433%	0.797947
Cellular Component: intracellular (GO:0005622)	7 out of 567 1.23456790123457%	683 out of 42531 1.60588747031577%	0.806682
Cellular Component: plasmodesma (GO:0009506)	9 out of 567 1.58730158730159%	864 out of 42531 2.03145940608027%	0.815369
Cellular Component: nucleosome (GO:0000786)	1 out of 567 0.17636684303351%	130 out of 42531 0.305659401377819%	0.825776
Cellular Component: small-subunit processome (GO:0032040)	1 out of 567 0.17636684303351%	133 out of 42531 0.312713079871153%	0.832673
Cellular Component: cytosolic large ribosomal subunit (GO:0022625)	3 out of 567 0.529100529100529%	364 out of 42531 0.855846323857892%	0.865249
Cellular Component: nucleolus (GO:0005730)	4 out of 567 0.705467372134039%	470 out of 42531 1.10507629728904%	0.874088
Cellular Component: mitochondrial inner membrane (GO:0005743)	1 out of 567 0.17636684303351%	156 out of 42531 0.366791281653382%	0.877242
Cellular Component: extracellular space (GO:0005615)	1 out of 567 0.17636684303351%	168 out of 42531 0.395005995626719%	0.895568
Cellular Component: mitochondrial matrix (GO:0005759)	1 out of 567 0.17636684303351%	168 out of 42531 0.395005995626719%	0.895568
Cellular Component: endoplasmic reticulum membrane (GO:0005789)	4 out of 567 0.705467372134039%	521 out of 42531 1.22498883167572%	0.918066
Cellular Component: cell wall (GO:0005618)	5 out of 567 0.881834215167548%	632 out of 42531 1.48597493592909%	0.925135
Cellular Component: endomembrane system (GO:0012505)	1 out of 567 0.17636684303351%	208 out of 42531 0.48905504220451%	0.939096
Cellular Component: mitochondrion (GO:0005739)	78 out of 567 13.7566137566138%	6839 out of 42531 16.0800357386377%	0.94456
Cellular Component: integral component of membrane (GO:0016021)	167 out of 567 29.4532627865961%	13977 out of 42531 32.8630881004444%	0.963839
Cellular Component: chloroplast envelope (GO:0009941)	4 out of 567 0.705467372134039%	638 out of 42531 1.50008229291576%	0.971605
Cellular Component: integral component of plasma membrane (GO:0005887)	4 out of 567 0.705467372134039%	714 out of 42531 1.67877548141356%	0.986357
Cellular Component: chloroplast stroma (GO:0009570)	4 out of 567 0.705467372134039%	756 out of 42531 1.77752698032024%	0.991013
Cellular Component: Golgi apparatus (GO:0005794)	2 out of 567 0.352733686067019%	571 out of 42531 1.34255013989796%	0.996067
Cellular Component: apoplast (GO:0048046)	1 out of 567 0.17636684303351%	447 out of 42531 1.05099809550681%	0.997597
Molecular Function: RNA polymerase II regulatory region sequence-specific DNA binding (GO:0000977)	22 out of 588 3.74149659863946%	166 out of 42020 0.395049976201809%	0
Molecular Function: ADP binding (GO:0043531)	29 out of 588 4.93197278911565%	469 out of 42020 1.1161351737268%	4.37045e-11
Molecular Function: sequence-specific DNA binding transcription factor activity (GO:0003700)	36 out of 588 6.12244897959184%	1367 out of 42020 3.25321275583056%	0.000257779
Molecular Function: adenyl ribonucleotide binding (GO:0032559)	7 out of 588 1.19047619047619%	96 out of 42020 0.2284626368396%	0.00041273
Molecular Function: purine ribonucleoside binding (GO:0032550)	7 out of 588 1.19047619047619%	97 out of 42020 0.230842455973346%	0.000439541
Molecular Function: anion binding (GO:0043168)	7 out of 588 1.19047619047619%	102 out of 42020 0.242741551642075%	0.000595193
Molecular Function: guiding stereospecific synthesis activity (GO:0042349)	5 out of 588 0.850340136054422%	53 out of 42020 0.126130414088529%	0.000870073
Molecular Function: ATP citrate synthase activity (GO:0003878)	3 out of 588 0.510204081632653%	14 out of 42020 0.0333174678724417%	0.000884512
Molecular Function: metalloexopeptidase activity (GO:0008235)	3 out of 588 0.510204081632653%	14 out of 42020 0.0333174678724417%	0.000884512
Molecular Function: licheninase activity (GO:0042972)	2 out of 588 0.340136054421769%	4 out of 42020 0.00951927653498334%	0.00115121
Molecular Function: aminopeptidase activity (GO:0004177)	5 out of 588 0.850340136054422%	57 out of 42020 0.135649690623513%	0.00121274
Molecular Function: L-alanine transmembrane transporter activity (GO:0015180)	3 out of 588 0.510204081632653%	16 out of 42020 0.0380771061399334%	0.00133274
Molecular Function: glutathione transferase activity (GO:0004364)	12 out of 588 2.04081632653061%	312 out of 42020 0.742503569728701%	0.00164761
Molecular Function: gamma-aminobutyric acid transmembrane transporter activity (GO:0015185)	3 out of 588 0.510204081632653%	19 out of 42020 0.0452165635411709%	0.00223532
Molecular Function: L-glutamate transmembrane transporter activity (GO:0005313)	3 out of 588 0.510204081632653%	22 out of 42020 0.0523560209424084%	0.00344368
Molecular Function: arginine transmembrane transporter activity (GO:0015181)	3 out of 588 0.510204081632653%	22 out of 42020 0.0523560209424084%	0.00344368
Molecular Function: binding (GO:0005488)	19 out of 588 3.2312925170068%	691 out of 42020 1.64445502141837%	0.00447708
Molecular Function: protein dimerization activity (GO:0046983)	20 out of 588 3.40136054421769%	751 out of 42020 1.78724416944312%	0.00509363
Molecular Function: glucose-1-phosphate adenylyltransferase activity (GO:0008878)	3 out of 588 0.510204081632653%	26 out of 42020 0.0618752974773917%	0.00557832
Molecular Function: mechanically-gated ion channel activity (GO:0008381)	2 out of 588 0.340136054421769%	9 out of 42020 0.0214183722037125%	0.00659353
Molecular Function: alcohol dehydrogenase activity, zinc-dependent (GO:0004024)	2 out of 588 0.340136054421769%	9 out of 42020 0.0214183722037125%	0.00659353
Molecular Function: L-lysine transmembrane transporter activity (GO:0015189)	3 out of 588 0.510204081632653%	28 out of 42020 0.0666349357448834%	0.00688506
Molecular Function: manganese ion binding (GO:0030145)	6 out of 588 1.02040816326531%	124 out of 42020 0.295097572584484%	0.00815541
Molecular Function: glucosylceramidase activity (GO:0004348)	2 out of 588 0.340136054421769%	10 out of 42020 0.0237981913374584%	0.0081659
Molecular Function: nucleic acid binding (GO:0003676)	34 out of 588 5.78231292517007%	1596 out of 42020 3.79819133745835%	0.0108187
Molecular Function: microtubule motor activity (GO:0003777)	6 out of 588 1.02040816326531%	135 out of 42020 0.321275583055688%	0.0120825
Molecular Function: bis(5'-nucleosyl)-tetraphosphatase (asymmetrical) activity (GO:0004081)	1 out of 588 0.170068027210884%	1 out of 42020 0.00237981913374584%	0.0139933
Molecular Function: 3-cyanoalanine hydratase activity (GO:0047558)	1 out of 588 0.170068027210884%	1 out of 42020 0.00237981913374584%	0.0139933
Molecular Function: mannosyl-glycoprotein endo-beta-N-acetylglucosaminidase activity (GO:0033925)	1 out of 588 0.170068027210884%	1 out of 42020 0.00237981913374584%	0.0139933
Molecular Function: pyruvate decarboxylase activity (GO:0004737)	2 out of 588 0.340136054421769%	15 out of 42020 0.0356972870061875%	0.0181943
Molecular Function: phosphopyruvate hydratase activity (GO:0004634)	2 out of 588 0.340136054421769%	16 out of 42020 0.0380771061399334%	0.0206031
Molecular Function: DNA-directed RNA polymerase activity (GO:0003899)	4 out of 588 0.680272108843537%	79 out of 42020 0.188005711565921%	0.0250254
Molecular Function: peroxisome matrix targeting signal-1 binding (GO:0005052)	1 out of 588 0.170068027210884%	2 out of 42020 0.00475963826749167%	0.0277912
Molecular Function: magnesium protoporphyrin IX methyltransferase activity (GO:0046406)	1 out of 588 0.170068027210884%	2 out of 42020 0.00475963826749167%	0.0277912
Molecular Function: heteropolysaccharide binding (GO:0010297)	1 out of 588 0.170068027210884%	2 out of 42020 0.00475963826749167%	0.0277912
Molecular Function: L-threonine ammonia-lyase activity (GO:0004794)	1 out of 588 0.170068027210884%	2 out of 42020 0.00475963826749167%	0.0277912
Molecular Function: glycolipid transporter activity (GO:0017089)	2 out of 588 0.340136054421769%	20 out of 42020 0.0475963826749167%	0.0314466
Molecular Function: glycolipid binding (GO:0051861)	2 out of 588 0.340136054421769%	20 out of 42020 0.0475963826749167%	0.0314466
Molecular Function: peptide binding (GO:0042277)	2 out of 588 0.340136054421769%	22 out of 42020 0.0523560209424084%	0.0375401
Molecular Function: NAD transporter activity (GO:0051724)	1 out of 588 0.170068027210884%	3 out of 42020 0.00713945740123751%	0.0413963
Molecular Function: tripeptidyl-peptidase activity (GO:0008240)	1 out of 588 0.170068027210884%	3 out of 42020 0.00713945740123751%	0.0413963
Molecular Function: acetyl-CoA C-acetyltransferase activity (GO:0003985)	1 out of 588 0.170068027210884%	3 out of 42020 0.00713945740123751%	0.0413963
Molecular Function: NADH pyrophosphatase activity (GO:0035529)	1 out of 588 0.170068027210884%	3 out of 42020 0.00713945740123751%	0.0413963
Molecular Function: cyanoalanine nitrilase activity (GO:0047427)	1 out of 588 0.170068027210884%	3 out of 42020 0.00713945740123751%	0.0413963
Molecular Function: 4-alpha-glucanotransferase activity (GO:0004134)	1 out of 588 0.170068027210884%	3 out of 42020 0.00713945740123751%	0.0413963
Molecular Function: tyrosine ammonia-lyase activity (GO:0052883)	1 out of 588 0.170068027210884%	3 out of 42020 0.00713945740123751%	0.0413963
Molecular Function: DNA helicase activity (GO:0003678)	3 out of 588 0.510204081632653%	55 out of 42020 0.130890052356021%	0.0418533
Molecular Function: microtubule binding (GO:0008017)	7 out of 588 1.19047619047619%	228 out of 42020 0.54259876249405%	0.0423978
Molecular Function: uridine kinase activity (GO:0004849)	2 out of 588 0.340136054421769%	27 out of 42020 0.0642551166111376%	0.0545048
Molecular Function: phosphoribulokinase activity (GO:0008974)	1 out of 588 0.170068027210884%	4 out of 42020 0.00951927653498334%	0.0548113
Molecular Function: hydroxymandelonitrile lyase activity (GO:0050419)	1 out of 588 0.170068027210884%	4 out of 42020 0.00951927653498334%	0.0548113
Molecular Function: dCMP deaminase activity (GO:0004132)	1 out of 588 0.170068027210884%	4 out of 42020 0.00951927653498334%	0.0548113
Molecular Function: pantetheine-phosphate adenylyltransferase activity (GO:0004595)	1 out of 588 0.170068027210884%	4 out of 42020 0.00951927653498334%	0.0548113
Molecular Function: cobalt ion binding (GO:0050897)	3 out of 588 0.510204081632653%	62 out of 42020 0.147548786292242%	0.0562273
Molecular Function: identical protein binding (GO:0042802)	6 out of 588 1.02040816326531%	198 out of 42020 0.471204188481675%	0.0607981
Molecular Function: chlorophyll(ide) b reductase activity (GO:0034256)	1 out of 588 0.170068027210884%	5 out of 42020 0.0118990956687292%	0.0680389
Molecular Function: UMP kinase activity (GO:0033862)	1 out of 588 0.170068027210884%	5 out of 42020 0.0118990956687292%	0.0680389
Molecular Function: phosphodiesterase I activity (GO:0004528)	1 out of 588 0.170068027210884%	5 out of 42020 0.0118990956687292%	0.0680389
Molecular Function: flavonol synthase activity (GO:0045431)	1 out of 588 0.170068027210884%	5 out of 42020 0.0118990956687292%	0.0680389
Molecular Function: zinc transporting ATPase activity (GO:0015633)	1 out of 588 0.170068027210884%	5 out of 42020 0.0118990956687292%	0.0680389
Molecular Function: chitosan binding (GO:2001080)	1 out of 588 0.170068027210884%	5 out of 42020 0.0118990956687292%	0.0680389
Molecular Function: nucleoside triphosphate adenylate kinase activity (GO:0046899)	1 out of 588 0.170068027210884%	5 out of 42020 0.0118990956687292%	0.0680389
Molecular Function: thiamine pyrophosphate binding (GO:0030976)	2 out of 588 0.340136054421769%	31 out of 42020 0.0737743931461209%	0.0696409
Molecular Function: NADH dehydrogenase (ubiquinone) activity (GO:0008137)	2 out of 588 0.340136054421769%	35 out of 42020 0.0832936696811042%	0.0859591
Molecular Function: transcription cofactor activity (GO:0003712)	2 out of 588 0.340136054421769%	36 out of 42020 0.0856734888148501%	0.0902025
Molecular Function: RNA-directed DNA polymerase activity (GO:0003964)	4 out of 588 0.680272108843537%	121 out of 42020 0.287958115183246%	0.0905162
Molecular Function: galactonolactone dehydrogenase activity (GO:0016633)	1 out of 588 0.170068027210884%	7 out of 42020 0.0166587339362208%	0.0939423
Molecular Function: sphingosine transmembrane transporter activity (GO:0010175)	1 out of 588 0.170068027210884%	7 out of 42020 0.0166587339362208%	0.0939423
Molecular Function: squalene monooxygenase activity (GO:0004506)	1 out of 588 0.170068027210884%	7 out of 42020 0.0166587339362208%	0.0939423
Molecular Function: tyrosine N-monooxygenase activity (GO:0050370)	1 out of 588 0.170068027210884%	7 out of 42020 0.0166587339362208%	0.0939423
Molecular Function: L-gulono-1,4-lactone dehydrogenase activity (GO:0080049)	1 out of 588 0.170068027210884%	7 out of 42020 0.0166587339362208%	0.0939423
Molecular Function: naringenin 3-dioxygenase activity (GO:0045486)	1 out of 588 0.170068027210884%	7 out of 42020 0.0166587339362208%	0.0939423
Molecular Function: hydroxyacylglutathione hydrolase activity (GO:0004416)	1 out of 588 0.170068027210884%	7 out of 42020 0.0166587339362208%	0.0939423
Molecular Function: magnesium ion binding (GO:0000287)	9 out of 588 1.53061224489796%	387 out of 42020 0.920990004759638%	0.0961396
Molecular Function: zinc ion binding (GO:0008270)	49 out of 588 8.33333333333333%	2892 out of 42020 6.88243693479296%	0.0962958
Molecular Function: nucleotidyltransferase activity (GO:0016779)	3 out of 588 0.510204081632653%	80 out of 42020 0.190385530699667%	0.102083
Molecular Function: racemase and epimerase activity, acting on carbohydrates and derivatives (GO:0016857)	1 out of 588 0.170068027210884%	8 out of 42020 0.0190385530699667%	0.106623
Molecular Function: histone deacetylase activity (GO:0004407)	1 out of 588 0.170068027210884%	8 out of 42020 0.0190385530699667%	0.106623
Molecular Function: dihydroorotate dehydrogenase activity (GO:0004152)	1 out of 588 0.170068027210884%	8 out of 42020 0.0190385530699667%	0.106623
Molecular Function: RNA-DNA hybrid ribonuclease activity (GO:0004523)	2 out of 588 0.340136054421769%	40 out of 42020 0.0951927653498334%	0.107755
Molecular Function: chaperone binding (GO:0051087)	3 out of 588 0.510204081632653%	82 out of 42020 0.195145168967158%	0.107882
Molecular Function: 4-hydroxy-4-methyl-2-oxoglutarate aldolase activity (GO:0047443)	1 out of 588 0.170068027210884%	9 out of 42020 0.0214183722037125%	0.119127
Molecular Function: phosphoribosylamine-glycine ligase activity (GO:0004637)	1 out of 588 0.170068027210884%	9 out of 42020 0.0214183722037125%	0.119127
Molecular Function: sulfurtransferase activity (GO:0016783)	1 out of 588 0.170068027210884%	9 out of 42020 0.0214183722037125%	0.119127
Molecular Function: DNA (cytosine-5-)-methyltransferase activity (GO:0003886)	1 out of 588 0.170068027210884%	9 out of 42020 0.0214183722037125%	0.119127
Molecular Function: glutamate synthase (NADH) activity (GO:0016040)	1 out of 588 0.170068027210884%	9 out of 42020 0.0214183722037125%	0.119127
Molecular Function: xylulokinase activity (GO:0004856)	1 out of 588 0.170068027210884%	9 out of 42020 0.0214183722037125%	0.119127
Molecular Function: ribonuclease inhibitor activity (GO:0008428)	1 out of 588 0.170068027210884%	9 out of 42020 0.0214183722037125%	0.119127
Molecular Function: dihydrokaempferol 4-reductase activity (GO:0045552)	1 out of 588 0.170068027210884%	9 out of 42020 0.0214183722037125%	0.119127
Molecular Function: proteasome-activating ATPase activity (GO:0036402)	2 out of 588 0.340136054421769%	43 out of 42020 0.102332222751071%	0.121459
Molecular Function: helicase activity (GO:0004386)	4 out of 588 0.680272108843537%	136 out of 42020 0.323655402189434%	0.124188
Molecular Function: chitin binding (GO:0008061)	3 out of 588 0.510204081632653%	88 out of 42020 0.209424083769634%	0.126006
Molecular Function: peptidase activity (GO:0008233)	7 out of 588 1.19047619047619%	300 out of 42020 0.713945740123751%	0.13011
Molecular Function: 2'-deoxymugineic-acid 2'-dioxygenase activity (GO:0033760)	1 out of 588 0.170068027210884%	10 out of 42020 0.0237981913374584%	0.131456
Molecular Function: UDP-arabinose 4-epimerase activity (GO:0050373)	1 out of 588 0.170068027210884%	10 out of 42020 0.0237981913374584%	0.131456
Molecular Function: growth factor activity (GO:0008083)	1 out of 588 0.170068027210884%	10 out of 42020 0.0237981913374584%	0.131456
Molecular Function: GTPase binding (GO:0051020)	1 out of 588 0.170068027210884%	10 out of 42020 0.0237981913374584%	0.131456
Molecular Function: leucine-tRNA ligase activity (GO:0004823)	1 out of 588 0.170068027210884%	11 out of 42020 0.0261780104712042%	0.143613
Molecular Function: phosphoethanolamine N-methyltransferase activity (GO:0000234)	1 out of 588 0.170068027210884%	11 out of 42020 0.0261780104712042%	0.143613
Molecular Function: dephospho-CoA kinase activity (GO:0004140)	1 out of 588 0.170068027210884%	11 out of 42020 0.0261780104712042%	0.143613
Molecular Function: transferase activity, transferring acyl groups, acyl groups converted into alkyl on transfer (GO:0046912)	1 out of 588 0.170068027210884%	11 out of 42020 0.0261780104712042%	0.143613
Molecular Function: polysaccharide binding (GO:0030247)	7 out of 588 1.19047619047619%	309 out of 42020 0.735364112327463%	0.144899
Molecular Function: inorganic diphosphatase activity (GO:0004427)	2 out of 588 0.340136054421769%	48 out of 42020 0.1142313184198%	0.145151
Molecular Function: calcium-dependent phospholipid binding (GO:0005544)	2 out of 588 0.340136054421769%	50 out of 42020 0.118990956687292%	0.154877
Molecular Function: DNA N-glycosylase activity (GO:0019104)	1 out of 588 0.170068027210884%	12 out of 42020 0.02855782960495%	0.155599
Molecular Function: medium-chain-(S)-2-hydroxy-acid oxidase activity (GO:0052854)	1 out of 588 0.170068027210884%	12 out of 42020 0.02855782960495%	0.155599
Molecular Function: 3-hydroxyisobutyryl-CoA hydrolase activity (GO:0003860)	1 out of 588 0.170068027210884%	12 out of 42020 0.02855782960495%	0.155599
Molecular Function: long-chain-(S)-2-hydroxy-long-chain-acid oxidase activity (GO:0052853)	1 out of 588 0.170068027210884%	12 out of 42020 0.02855782960495%	0.155599
Molecular Function: very-long-chain-(S)-2-hydroxy-acid oxidase activity (GO:0052852)	1 out of 588 0.170068027210884%	12 out of 42020 0.02855782960495%	0.155599
Molecular Function: histone acetyltransferase activity (GO:0004402)	2 out of 588 0.340136054421769%	51 out of 42020 0.121370775821038%	0.159787
Molecular Function: 3-beta-hydroxy-delta5-steroid dehydrogenase activity (GO:0003854)	2 out of 588 0.340136054421769%	51 out of 42020 0.121370775821038%	0.159787
Molecular Function: glutathione synthase activity (GO:0004363)	1 out of 588 0.170068027210884%	13 out of 42020 0.0309376487386959%	0.167419
Molecular Function: hydrolase activity, acting on carbon-nitrogen (but not peptide) bonds (GO:0016810)	1 out of 588 0.170068027210884%	13 out of 42020 0.0309376487386959%	0.167419
Molecular Function: glutathione binding (GO:0043295)	1 out of 588 0.170068027210884%	13 out of 42020 0.0309376487386959%	0.167419
Molecular Function: lipid transporter activity (GO:0005319)	1 out of 588 0.170068027210884%	13 out of 42020 0.0309376487386959%	0.167419
Molecular Function: cysteine-type peptidase activity (GO:0008234)	2 out of 588 0.340136054421769%	54 out of 42020 0.128510233222275%	0.174678
Molecular Function: SNAP receptor activity (GO:0005484)	3 out of 588 0.510204081632653%	104 out of 42020 0.247501189909567%	0.178892
Molecular Function: primary amine oxidase activity (GO:0008131)	1 out of 588 0.170068027210884%	14 out of 42020 0.0333174678724417%	0.179073
Molecular Function: peptidase activity, acting on L-amino acid peptides (GO:0070011)	1 out of 588 0.170068027210884%	14 out of 42020 0.0333174678724417%	0.179073
Molecular Function: dolichyl-diphosphooligosaccharide-protein glycotransferase activity (GO:0004579)	1 out of 588 0.170068027210884%	14 out of 42020 0.0333174678724417%	0.179073
Molecular Function: aldehyde dehydrogenase [NAD(P)+] activity (GO:0004030)	1 out of 588 0.170068027210884%	14 out of 42020 0.0333174678724417%	0.179073
Molecular Function: heterocyclic compound binding (GO:1901363)	5 out of 588 0.850340136054422%	215 out of 42020 0.511661113755355%	0.184558
Molecular Function: organic cyclic compound binding (GO:0097159)	5 out of 588 0.850340136054422%	216 out of 42020 0.5140409328891%	0.186935
Molecular Function: protein binding (GO:0005515)	7 out of 588 1.19047619047619%	333 out of 42020 0.792479771537363%	0.187943
Molecular Function: sigma factor activity (GO:0016987)	1 out of 588 0.170068027210884%	15 out of 42020 0.0356972870061875%	0.190564
Molecular Function: oxygen binding (GO:0019825)	1 out of 588 0.170068027210884%	15 out of 42020 0.0356972870061875%	0.190564
Molecular Function: glutamate-tRNA ligase activity (GO:0004818)	1 out of 588 0.170068027210884%	15 out of 42020 0.0356972870061875%	0.190564
Molecular Function: acyl-[acyl-carrier-protein] desaturase activity (GO:0045300)	1 out of 588 0.170068027210884%	16 out of 42020 0.0380771061399334%	0.201895
Molecular Function: DNA primase activity (GO:0003896)	1 out of 588 0.170068027210884%	16 out of 42020 0.0380771061399334%	0.201895
Molecular Function: glutamine-tRNA ligase activity (GO:0004819)	1 out of 588 0.170068027210884%	16 out of 42020 0.0380771061399334%	0.201895
Molecular Function: TBP-class protein binding (GO:0017025)	2 out of 588 0.340136054421769%	60 out of 42020 0.14278914802475%	0.205044
Molecular Function: transferase activity, transferring glycosyl groups (GO:0016757)	6 out of 588 1.02040816326531%	283 out of 42020 0.673488814850071%	0.206973
Molecular Function: DNA replication origin binding (GO:0003688)	1 out of 588 0.170068027210884%	17 out of 42020 0.0404569252736792%	0.213067
Molecular Function: glycolate oxidase activity (GO:0008891)	1 out of 588 0.170068027210884%	17 out of 42020 0.0404569252736792%	0.213067
Molecular Function: phosphoglycerate kinase activity (GO:0004618)	1 out of 588 0.170068027210884%	17 out of 42020 0.0404569252736792%	0.213067
Molecular Function: aspartic endopeptidase activity, intramembrane cleaving (GO:0042500)	1 out of 588 0.170068027210884%	17 out of 42020 0.0404569252736792%	0.213067
Molecular Function: cation transmembrane transporter activity (GO:0008324)	1 out of 588 0.170068027210884%	17 out of 42020 0.0404569252736792%	0.213067
Molecular Function: 3 iron, 4 sulfur cluster binding (GO:0051538)	1 out of 588 0.170068027210884%	17 out of 42020 0.0404569252736792%	0.213067
Molecular Function: U1 snRNA binding (GO:0030619)	1 out of 588 0.170068027210884%	17 out of 42020 0.0404569252736792%	0.213067
Molecular Function: SNARE binding (GO:0000149)	3 out of 588 0.510204081632653%	115 out of 42020 0.273679200380771%	0.218165
Molecular Function: DNA binding (GO:0003677)	52 out of 588 8.84353741496599%	3330 out of 42020 7.92479771537363%	0.222768
Molecular Function: anaphase-promoting complex binding (GO:0010997)	1 out of 588 0.170068027210884%	18 out of 42020 0.042836744407425%	0.224084
Molecular Function: sterol 14-demethylase activity (GO:0008398)	1 out of 588 0.170068027210884%	18 out of 42020 0.042836744407425%	0.224084
Molecular Function: D-arabinono-1,4-lactone oxidase activity (GO:0003885)	1 out of 588 0.170068027210884%	18 out of 42020 0.042836744407425%	0.224084
Molecular Function: glycopeptide alpha-N-acetylgalactosaminidase activity (GO:0033926)	1 out of 588 0.170068027210884%	18 out of 42020 0.042836744407425%	0.224084
Molecular Function: ribonucleoside binding (GO:0032549)	1 out of 588 0.170068027210884%	18 out of 42020 0.042836744407425%	0.224084
Molecular Function: mannan endo-1,4-beta-mannosidase activity (GO:0016985)	1 out of 588 0.170068027210884%	18 out of 42020 0.042836744407425%	0.224084
Molecular Function: cinnamoyl-CoA reductase activity (GO:0016621)	1 out of 588 0.170068027210884%	18 out of 42020 0.042836744407425%	0.224084
Molecular Function: adenine phosphoribosyltransferase activity (GO:0003999)	1 out of 588 0.170068027210884%	18 out of 42020 0.042836744407425%	0.224084
Molecular Function: ubiquitin-protein transferase activator activity (GO:0097027)	1 out of 588 0.170068027210884%	18 out of 42020 0.042836744407425%	0.224084
Molecular Function: oxaloacetate decarboxylase activity (GO:0008948)	1 out of 588 0.170068027210884%	18 out of 42020 0.042836744407425%	0.224084
Molecular Function: translation initiation factor activity (GO:0003743)	6 out of 588 1.02040816326531%	292 out of 42020 0.694907187053784%	0.226907
Molecular Function: sinapyl alcohol dehydrogenase activity (GO:0052747)	1 out of 588 0.170068027210884%	19 out of 42020 0.0452165635411709%	0.234946
Molecular Function: cinnamyl-alcohol dehydrogenase activity (GO:0045551)	1 out of 588 0.170068027210884%	19 out of 42020 0.0452165635411709%	0.234946
Molecular Function: glyoxalase III activity (GO:0019172)	1 out of 588 0.170068027210884%	19 out of 42020 0.0452165635411709%	0.234946
Molecular Function: 5'-nucleotidase activity (GO:0008253)	1 out of 588 0.170068027210884%	19 out of 42020 0.0452165635411709%	0.234946
Molecular Function: ribokinase activity (GO:0004747)	1 out of 588 0.170068027210884%	19 out of 42020 0.0452165635411709%	0.234946
Molecular Function: ATPase activity (GO:0016887)	5 out of 588 0.850340136054422%	239 out of 42020 0.568776772965255%	0.24433
Molecular Function: UDP-glucose 4-epimerase activity (GO:0003978)	1 out of 588 0.170068027210884%	20 out of 42020 0.0475963826749167%	0.245657
Molecular Function: glucose-6-phosphate dehydrogenase activity (GO:0004345)	1 out of 588 0.170068027210884%	20 out of 42020 0.0475963826749167%	0.245657
Molecular Function: transposase activity (GO:0004803)	1 out of 588 0.170068027210884%	20 out of 42020 0.0475963826749167%	0.245657
Molecular Function: phenylalanine ammonia-lyase activity (GO:0045548)	1 out of 588 0.170068027210884%	20 out of 42020 0.0475963826749167%	0.245657
Molecular Function: 4 iron, 4 sulfur cluster binding (GO:0051539)	3 out of 588 0.510204081632653%	124 out of 42020 0.295097572584484%	0.251477
Molecular Function: ferrous iron binding (GO:0008198)	1 out of 588 0.170068027210884%	21 out of 42020 0.0499762018086625%	0.256217
Molecular Function: hydrogen ion transmembrane transporter activity (GO:0015078)	1 out of 588 0.170068027210884%	21 out of 42020 0.0499762018086625%	0.256217
Molecular Function: cation-transporting ATPase activity (GO:0019829)	1 out of 588 0.170068027210884%	22 out of 42020 0.0523560209424084%	0.266631
Molecular Function: telomeric DNA binding (GO:0042162)	1 out of 588 0.170068027210884%	23 out of 42020 0.0547358400761542%	0.276898
Molecular Function: protein domain specific binding (GO:0019904)	1 out of 588 0.170068027210884%	23 out of 42020 0.0547358400761542%	0.276898
Molecular Function: unfolded protein binding (GO:0051082)	5 out of 588 0.850340136054422%	253 out of 42020 0.602094240837696%	0.281293
Molecular Function: hydrolase activity, acting on ester bonds (GO:0016788)	8 out of 588 1.36054421768707%	444 out of 42020 1.05663969538315%	0.284431
Molecular Function: transmembrane receptor protein kinase activity (GO:0019199)	1 out of 588 0.170068027210884%	24 out of 42020 0.0571156592099%	0.287022
Molecular Function: four-way junction helicase activity (GO:0009378)	1 out of 588 0.170068027210884%	24 out of 42020 0.0571156592099%	0.287022
Molecular Function: ATP-dependent 3'-5' DNA helicase activity (GO:0043140)	1 out of 588 0.170068027210884%	24 out of 42020 0.0571156592099%	0.287022
Molecular Function: iron-sulfur cluster binding (GO:0051536)	2 out of 588 0.340136054421769%	77 out of 42020 0.183246073298429%	0.292936
Molecular Function: fatty-acyl-CoA reductase (alcohol-forming) activity (GO:0080019)	1 out of 588 0.170068027210884%	25 out of 42020 0.0594954783436459%	0.297005
Molecular Function: diacylglycerol kinase activity (GO:0004143)	1 out of 588 0.170068027210884%	25 out of 42020 0.0594954783436459%	0.297005
Molecular Function: catalytic activity (GO:0003824)	11 out of 588 1.87074829931973%	651 out of 42020 1.54926225606854%	0.305477
Molecular Function: cytochrome-c oxidase activity (GO:0004129)	1 out of 588 0.170068027210884%	26 out of 42020 0.0618752974773917%	0.306848
Molecular Function: peroxidase activity (GO:0004601)	7 out of 588 1.19047619047619%	391 out of 42020 0.930509281294622%	0.308485
Molecular Function: ribosomal large subunit binding (GO:0043023)	1 out of 588 0.170068027210884%	27 out of 42020 0.0642551166111376%	0.316554
Molecular Function: nucleotide binding (GO:0000166)	23 out of 588 3.91156462585034%	1469 out of 42020 3.49595430747263%	0.320302
Molecular Function: phosphatidylinositol binding (GO:0035091)	2 out of 588 0.340136054421769%	83 out of 42020 0.197524988100904%	0.323859
Molecular Function: hydrogen-translocating pyrophosphatase activity (GO:0009678)	1 out of 588 0.170068027210884%	28 out of 42020 0.0666349357448834%	0.326123
Molecular Function: glycogen (starch) synthase activity (GO:0004373)	1 out of 588 0.170068027210884%	29 out of 42020 0.0690147548786292%	0.33556
Molecular Function: abscisic acid binding (GO:0010427)	1 out of 588 0.170068027210884%	29 out of 42020 0.0690147548786292%	0.33556
Molecular Function: protein kinase activity (GO:0004672)	17 out of 588 2.89115646258503%	1075 out of 42020 2.55830556877677%	0.33811
Molecular Function: transferase activity (GO:0016740)	9 out of 588 1.53061224489796%	538 out of 42020 1.28034269395526%	0.341041
Molecular Function: alpha-amylase activity (GO:0004556)	1 out of 588 0.170068027210884%	30 out of 42020 0.0713945740123751%	0.344864
Molecular Function: malate dehydrogenase (decarboxylating) (NAD+) activity (GO:0004471)	1 out of 588 0.170068027210884%	30 out of 42020 0.0713945740123751%	0.344864
Molecular Function: starch binding (GO:2001070)	1 out of 588 0.170068027210884%	30 out of 42020 0.0713945740123751%	0.344864
Molecular Function: protein phosphatase inhibitor activity (GO:0004864)	1 out of 588 0.170068027210884%	30 out of 42020 0.0713945740123751%	0.344864
Molecular Function: proton-transporting ATP synthase activity, rotational mechanism (GO:0046933)	1 out of 588 0.170068027210884%	30 out of 42020 0.0713945740123751%	0.344864
Molecular Function: heme binding (GO:0020037)	18 out of 588 3.06122448979592%	1151 out of 42020 2.73917182294146%	0.348816
Molecular Function: transporter activity (GO:0005215)	9 out of 588 1.53061224489796%	542 out of 42020 1.28986197049024%	0.348854
Molecular Function: adenylate kinase activity (GO:0004017)	1 out of 588 0.170068027210884%	31 out of 42020 0.0737743931461209%	0.354038
Molecular Function: serine-type peptidase activity (GO:0008236)	1 out of 588 0.170068027210884%	31 out of 42020 0.0737743931461209%	0.354038
Molecular Function: quinone binding (GO:0048038)	1 out of 588 0.170068027210884%	32 out of 42020 0.0761542122798667%	0.363084
Molecular Function: chitinase activity (GO:0004568)	2 out of 588 0.340136054421769%	92 out of 42020 0.218943360304617%	0.369526
Molecular Function: cysteine synthase activity (GO:0004124)	1 out of 588 0.170068027210884%	33 out of 42020 0.0785340314136126%	0.372003
Molecular Function: potassium ion transmembrane transporter activity (GO:0015079)	2 out of 588 0.340136054421769%	94 out of 42020 0.223702998572109%	0.379516
Molecular Function: receptor activity (GO:0004872)	1 out of 588 0.170068027210884%	34 out of 42020 0.0809138505473584%	0.380798
Molecular Function: peptidyl-prolyl cis-trans isomerase activity (GO:0003755)	3 out of 588 0.510204081632653%	160 out of 42020 0.380771061399334%	0.388269
Molecular Function: phosphatidylinositol phosphate kinase activity (GO:0016307)	1 out of 588 0.170068027210884%	35 out of 42020 0.0832936696811042%	0.389469
Molecular Function: ion binding (GO:0043167)	3 out of 588 0.510204081632653%	161 out of 42020 0.383150880533079%	0.392038
Molecular Function: aldehyde dehydrogenase (NAD) activity (GO:0004029)	1 out of 588 0.170068027210884%	36 out of 42020 0.0856734888148501%	0.39802
Molecular Function: protein-lysine N-methyltransferase activity (GO:0016279)	1 out of 588 0.170068027210884%	36 out of 42020 0.0856734888148501%	0.39802
Molecular Function: serine-type endopeptidase inhibitor activity (GO:0004867)	2 out of 588 0.340136054421769%	98 out of 42020 0.233222275107092%	0.399291
Molecular Function: serine-type carboxypeptidase activity (GO:0004185)	3 out of 588 0.510204081632653%	165 out of 42020 0.392670157068063%	0.407049
Molecular Function: nucleocytoplasmic transporter activity (GO:0005487)	1 out of 588 0.170068027210884%	39 out of 42020 0.0928129462160876%	0.422961
Molecular Function: metalloaminopeptidase activity (GO:0070006)	1 out of 588 0.170068027210884%	41 out of 42020 0.0975725844835792%	0.439012
Molecular Function: intramolecular transferase activity (GO:0016866)	1 out of 588 0.170068027210884%	43 out of 42020 0.102332222751071%	0.454618
Molecular Function: sugar transmembrane transporter activity (GO:0051119)	1 out of 588 0.170068027210884%	43 out of 42020 0.102332222751071%	0.454618
Molecular Function: coenzyme binding (GO:0050662)	3 out of 588 0.510204081632653%	182 out of 42020 0.433127082341742%	0.469405
Molecular Function: structural constituent of nuclear pore (GO:0017056)	1 out of 588 0.170068027210884%	45 out of 42020 0.107091861018563%	0.46979
Molecular Function: protein self-association (GO:0043621)	1 out of 588 0.170068027210884%	45 out of 42020 0.107091861018563%	0.46979
Molecular Function: ubiquitin binding (GO:0043130)	1 out of 588 0.170068027210884%	45 out of 42020 0.107091861018563%	0.46979
Molecular Function: signal transducer activity (GO:0004871)	2 out of 588 0.340136054421769%	113 out of 42020 0.268919562113279%	0.470572
Molecular Function: transition metal ion binding (GO:0046914)	3 out of 588 0.510204081632653%	184 out of 42020 0.437886720609234%	0.476555
Molecular Function: protein tyrosine/serine/threonine phosphatase activity (GO:0008138)	1 out of 588 0.170068027210884%	46 out of 42020 0.109471680152308%	0.477217
Molecular Function: transferase activity, transferring acyl groups other than amino-acyl groups (GO:0016747)	5 out of 588 0.850340136054422%	327 out of 42020 0.778200856734888%	0.483403
Molecular Function: calcium-transporting ATPase activity (GO:0005388)	1 out of 588 0.170068027210884%	48 out of 42020 0.1142313184198%	0.491762
Molecular Function: N-acetyltransferase activity (GO:0008080)	1 out of 588 0.170068027210884%	49 out of 42020 0.116611137553546%	0.498882
Molecular Function: DNA-dependent ATPase activity (GO:0008094)	1 out of 588 0.170068027210884%	49 out of 42020 0.116611137553546%	0.498882
Molecular Function: 2-alkenal reductase [NAD(P)] activity (GO:0032440)	1 out of 588 0.170068027210884%	49 out of 42020 0.116611137553546%	0.498882
Molecular Function: kinase activity (GO:0016301)	12 out of 588 2.04081632653061%	836 out of 42020 1.98952879581152%	0.504902
Molecular Function: FMN binding (GO:0010181)	2 out of 588 0.340136054421769%	121 out of 42020 0.287958115183246%	0.506466
Molecular Function: snoRNA binding (GO:0030515)	1 out of 588 0.170068027210884%	51 out of 42020 0.121370775821038%	0.512825
Molecular Function: heat shock protein binding (GO:0031072)	1 out of 588 0.170068027210884%	51 out of 42020 0.121370775821038%	0.512825
Molecular Function: mRNA binding (GO:0003729)	2 out of 588 0.340136054421769%	123 out of 42020 0.292717753450738%	0.51519
Molecular Function: mismatched DNA binding (GO:0030983)	1 out of 588 0.170068027210884%	52 out of 42020 0.123750594954783%	0.51965
Molecular Function: terpene synthase activity (GO:0010333)	1 out of 588 0.170068027210884%	52 out of 42020 0.123750594954783%	0.51965
Molecular Function: ATP-dependent DNA helicase activity (GO:0004003)	1 out of 588 0.170068027210884%	52 out of 42020 0.123750594954783%	0.51965
Molecular Function: tRNA binding (GO:0000049)	1 out of 588 0.170068027210884%	54 out of 42020 0.128510233222275%	0.533016
Molecular Function: ribonuclease P activity (GO:0004526)	1 out of 588 0.170068027210884%	54 out of 42020 0.128510233222275%	0.533016
Molecular Function: sequence-specific DNA binding RNA polymerase II transcription factor activity (GO:0000981)	1 out of 588 0.170068027210884%	54 out of 42020 0.128510233222275%	0.533016
Molecular Function: microtubule-severing ATPase activity (GO:0008568)	1 out of 588 0.170068027210884%	56 out of 42020 0.133269871489767%	0.546011
Molecular Function: protein channel activity (GO:0015266)	1 out of 588 0.170068027210884%	57 out of 42020 0.135649690623513%	0.552372
Molecular Function: polygalacturonate 4-alpha-galacturonosyltransferase activity (GO:0047262)	1 out of 588 0.170068027210884%	57 out of 42020 0.135649690623513%	0.552372
Molecular Function: proton-transporting ATPase activity, rotational mechanism (GO:0046961)	1 out of 588 0.170068027210884%	58 out of 42020 0.138029509757258%	0.558644
Molecular Function: chromatin binding (GO:0003682)	3 out of 588 0.510204081632653%	209 out of 42020 0.49738219895288%	0.56173
Molecular Function: nuclear localization sequence binding (GO:0008139)	1 out of 588 0.170068027210884%	59 out of 42020 0.140409328891004%	0.564829
Molecular Function: antiporter activity (GO:0015297)	3 out of 588 0.510204081632653%	210 out of 42020 0.499762018086625%	0.56496
Molecular Function: oxidoreductase activity, acting on single donors with incorporation of molecular oxygen, incorporation of two atoms of oxygen (GO:0016702)	1 out of 588 0.170068027210884%	60 out of 42020 0.14278914802475%	0.570927
Molecular Function: transcription corepressor activity (GO:0003714)	1 out of 588 0.170068027210884%	60 out of 42020 0.14278914802475%	0.570927
Molecular Function: lipase activity (GO:0016298)	1 out of 588 0.170068027210884%	61 out of 42020 0.145168967158496%	0.57694
Molecular Function: 2 iron, 2 sulfur cluster binding (GO:0051537)	2 out of 588 0.340136054421769%	139 out of 42020 0.330794859590671%	0.581207
Molecular Function: zinc ion transmembrane transporter activity (GO:0005385)	1 out of 588 0.170068027210884%	62 out of 42020 0.147548786292242%	0.582868
Molecular Function: GTPase activator activity (GO:0005096)	2 out of 588 0.340136054421769%	142 out of 42020 0.337934316991909%	0.592825
Molecular Function: 1,3-beta-D-glucan synthase activity (GO:0003843)	1 out of 588 0.170068027210884%	64 out of 42020 0.152308424559733%	0.594478
Molecular Function: transcription coactivator activity (GO:0003713)	1 out of 588 0.170068027210884%	64 out of 42020 0.152308424559733%	0.594478
Molecular Function: double-stranded DNA binding (GO:0003690)	2 out of 588 0.340136054421769%	143 out of 42020 0.340314136125654%	0.596644
Molecular Function: phospholipid-translocating ATPase activity (GO:0004012)	1 out of 588 0.170068027210884%	65 out of 42020 0.154688243693479%	0.600161
Molecular Function: protein tyrosine phosphatase activity (GO:0004725)	1 out of 588 0.170068027210884%	65 out of 42020 0.154688243693479%	0.600161
Molecular Function: lyase activity (GO:0016829)	2 out of 588 0.340136054421769%	144 out of 42020 0.3426939552594%	0.600436
Molecular Function: 3'-5' exonuclease activity (GO:0008408)	1 out of 588 0.170068027210884%	66 out of 42020 0.157068062827225%	0.605765
Molecular Function: Ran GTPase binding (GO:0008536)	1 out of 588 0.170068027210884%	67 out of 42020 0.159447881960971%	0.61129
Molecular Function: O-acyltransferase activity (GO:0008374)	1 out of 588 0.170068027210884%	68 out of 42020 0.161827701094717%	0.616738
Molecular Function: histone-lysine N-methyltransferase activity (GO:0018024)	1 out of 588 0.170068027210884%	69 out of 42020 0.164207520228463%	0.62211
Molecular Function: S-adenosylmethionine-dependent methyltransferase activity (GO:0008757)	3 out of 588 0.510204081632653%	230 out of 42020 0.547358400761542%	0.626407
Molecular Function: protein-cysteine S-palmitoyltransferase activity (GO:0019706)	1 out of 588 0.170068027210884%	70 out of 42020 0.166587339362208%	0.627407
Molecular Function: metal ion binding (GO:0046872)	36 out of 588 6.12244897959184%	2697 out of 42020 6.41837220371252%	0.640138
Molecular Function: structural molecule activity (GO:0005198)	1 out of 588 0.170068027210884%	73 out of 42020 0.173726796763446%	0.642856
Molecular Function: Rab GTPase binding (GO:0017137)	1 out of 588 0.170068027210884%	74 out of 42020 0.176106615897192%	0.647863
Molecular Function: ribosome binding (GO:0043022)	1 out of 588 0.170068027210884%	75 out of 42020 0.178486435030938%	0.652799
Molecular Function: structural constituent of cytoskeleton (GO:0005200)	1 out of 588 0.170068027210884%	76 out of 42020 0.180866254164683%	0.657666
Molecular Function: threonine-type endopeptidase activity (GO:0004298)	1 out of 588 0.170068027210884%	76 out of 42020 0.180866254164683%	0.657666
Molecular Function: protein homodimerization activity (GO:0042803)	2 out of 588 0.340136054421769%	165 out of 42020 0.392670157068063%	0.673896
Molecular Function: methyltransferase activity (GO:0008168)	4 out of 588 0.680272108843537%	329 out of 42020 0.78296049500238%	0.677778
Molecular Function: calcium ion binding (GO:0005509)	9 out of 588 1.53061224489796%	721 out of 42020 1.71584959543075%	0.680761
Molecular Function: RNA polymerase III activity (GO:0001056)	1 out of 588 0.170068027210884%	84 out of 42020 0.19990480723465%	0.69423
Molecular Function: endonuclease activity (GO:0004519)	1 out of 588 0.170068027210884%	86 out of 42020 0.204664445502142%	0.702744
Molecular Function: ubiquitin-protein transferase activity (GO:0004842)	6 out of 588 1.02040816326531%	506 out of 42020 1.20418848167539%	0.71287
Molecular Function: beta-glucosidase activity (GO:0008422)	1 out of 588 0.170068027210884%	89 out of 42020 0.211803902903379%	0.715074
Molecular Function: sequence-specific DNA binding (GO:0043565)	10 out of 588 1.70068027210884%	838 out of 42020 1.99428843407901%	0.737245
Molecular Function: oxidoreductase activity, acting on paired donors, with incorporation or reduction of molecular oxygen, NAD(P)H as one donor, and incorporation of one atom of oxygen (GO:0016709)	5 out of 588 0.850340136054422%	441 out of 42020 1.04950023798191%	0.740561
Molecular Function: poly(A) RNA binding (GO:0044822)	1 out of 588 0.170068027210884%	99 out of 42020 0.235602094240838%	0.752604
Molecular Function: protein disulfide oxidoreductase activity (GO:0015035)	2 out of 588 0.340136054421769%	195 out of 42020 0.464064731080438%	0.759381
Molecular Function: aspartic-type endopeptidase activity (GO:0004190)	3 out of 588 0.510204081632653%	286 out of 42020 0.680628272251309%	0.765262
Molecular Function: damaged DNA binding (GO:0003684)	1 out of 588 0.170068027210884%	106 out of 42020 0.252260828177059%	0.775898
Molecular Function: rRNA binding (GO:0019843)	1 out of 588 0.170068027210884%	108 out of 42020 0.25702046644455%	0.782141
Molecular Function: cellulose synthase (UDP-forming) activity (GO:0016760)	1 out of 588 0.170068027210884%	110 out of 42020 0.261780104712042%	0.788211
Molecular Function: isomerase activity (GO:0016853)	1 out of 588 0.170068027210884%	114 out of 42020 0.271299381247025%	0.79985
Molecular Function: oxidoreductase activity (GO:0016491)	9 out of 588 1.53061224489796%	810 out of 42020 1.92765349833413%	0.800885
Molecular Function: electron carrier activity (GO:0009055)	4 out of 588 0.680272108843537%	399 out of 42020 0.949547834364588%	0.810887
Molecular Function: cysteine-type endopeptidase activity (GO:0004197)	1 out of 588 0.170068027210884%	120 out of 42020 0.2855782960495%	0.816121
Molecular Function: protein transporter activity (GO:0008565)	1 out of 588 0.170068027210884%	121 out of 42020 0.287958115183246%	0.818701
Molecular Function: calmodulin binding (GO:0005516)	3 out of 588 0.510204081632653%	319 out of 42020 0.759162303664921%	0.825376
Molecular Function: ATPase activity, coupled to transmembrane movement of substances (GO:0042626)	3 out of 588 0.510204081632653%	321 out of 42020 0.763921941932413%	0.828557
Molecular Function: histone binding (GO:0042393)	1 out of 588 0.170068027210884%	128 out of 42020 0.304616849119467%	0.83578
Molecular Function: phosphoprotein phosphatase activity (GO:0004721)	1 out of 588 0.170068027210884%	131 out of 42020 0.311756306520704%	0.842599
Molecular Function: flavin adenine dinucleotide binding (GO:0050660)	3 out of 588 0.510204081632653%	334 out of 42020 0.794859590671109%	0.848042
Molecular Function: GTPase activity (GO:0003924)	3 out of 588 0.510204081632653%	335 out of 42020 0.797239409804855%	0.849458
Molecular Function: hydrolase activity, hydrolyzing O-glycosyl compounds (GO:0004553)	3 out of 588 0.510204081632653%	343 out of 42020 0.816277962874821%	0.860378
Molecular Function: translation elongation factor activity (GO:0003746)	1 out of 588 0.170068027210884%	140 out of 42020 0.333174678724417%	0.861405
Molecular Function: dioxygenase activity (GO:0051213)	2 out of 588 0.340136054421769%	249 out of 42020 0.592574964302713%	0.865094
Molecular Function: carbohydrate binding (GO:0030246)	3 out of 588 0.510204081632653%	347 out of 42020 0.825797239409805%	0.865574
Molecular Function: ATP-dependent RNA helicase activity (GO:0004004)	2 out of 588 0.340136054421769%	255 out of 42020 0.606853879105188%	0.873751
Molecular Function: iron ion binding (GO:0005506)	11 out of 588 1.87074829931973%	1060 out of 42020 2.52260828177059%	0.87807
Molecular Function: lipid binding (GO:0008289)	1 out of 588 0.170068027210884%	156 out of 42020 0.37125178486435%	0.88947
Molecular Function: GTP binding (GO:0005525)	6 out of 588 1.02040816326531%	646 out of 42020 1.53736316039981%	0.890239
Molecular Function: quercetin 3-O-glucosyltransferase activity (GO:0080043)	3 out of 588 0.510204081632653%	370 out of 42020 0.880533079485959%	0.892264
Molecular Function: quercetin 7-O-glucosyltransferase activity (GO:0080044)	3 out of 588 0.510204081632653%	370 out of 42020 0.880533079485959%	0.892264
Molecular Function: transmembrane transporter activity (GO:0022857)	1 out of 588 0.170068027210884%	159 out of 42020 0.378391242265588%	0.894063
Molecular Function: pyridoxal phosphate binding (GO:0030170)	2 out of 588 0.340136054421769%	276 out of 42020 0.656830080913851%	0.900172
Molecular Function: NADP binding (GO:0050661)	1 out of 588 0.170068027210884%	168 out of 42020 0.3998096144693%	0.906728
Molecular Function: ATP binding (GO:0005524)	76 out of 588 12.9251700680272%	6201 out of 42020 14.7572584483579%	0.908388
Molecular Function: RNA binding (GO:0003723)	13 out of 588 2.2108843537415%	1288 out of 42020 3.06520704426464%	0.914096
Molecular Function: actin binding (GO:0003779)	1 out of 588 0.170068027210884%	186 out of 42020 0.442646358876725%	0.927703
Molecular Function: NAD binding (GO:0051287)	1 out of 588 0.170068027210884%	197 out of 42020 0.46882436934793%	0.938129
Molecular Function: ubiquitin protein ligase activity (GO:0061630)	3 out of 588 0.510204081632653%	448 out of 42020 1.06615897191813%	0.95096
Molecular Function: structural constituent of ribosome (GO:0003735)	9 out of 588 1.53061224489796%	1038 out of 42020 2.47025226082818%	0.955255
Molecular Function: copper ion binding (GO:0005507)	1 out of 588 0.170068027210884%	292 out of 42020 0.694907187053784%	0.983906
Molecular Function: ligase activity (GO:0016874)	2 out of 588 0.340136054421769%	434 out of 42020 1.03284150404569%	0.984555
Molecular Function: serine-type endopeptidase activity (GO:0004252)	1 out of 588 0.170068027210884%	324 out of 42020 0.771061399333651%	0.989782
Molecular Function: protein serine/threonine kinase activity (GO:0004674)	19 out of 588 3.2312925170068%	2172 out of 42020 5.16896715849595%	0.991004
Molecular Function: oxidoreductase activity, acting on paired donors, with incorporation or reduction of molecular oxygen (GO:0016705)	1 out of 588 0.170068027210884%	333 out of 42020 0.792479771537363%	0.991008
Molecular Function: monooxygenase activity (GO:0004497)	1 out of 588 0.170068027210884%	341 out of 42020 0.81151832460733%	0.991974
Molecular Function: hydrolase activity (GO:0016787)	6 out of 588 1.02040816326531%	1044 out of 42020 2.48453117563065%	0.996793

## Sheet: Table S5
Table S5. GO enrichment analysis of the DEGs between the resistant bulk and the susceptible bulk (T03 vs. T04)
Gene Ontology term	Cluter frequency	Genome frequency	q value
Biological Process: regulation of nucleobase-containing compound metabolic process (GO:0019219);	5 out of 162 3.08641975308642%	20 out of 39379 0.0507884913278651%	1.63333e-08
Biological Process: regulation of cellular macromolecule biosynthetic process (GO:2000112);	3 out of 162 1.85185185185185%	15 out of 39379 0.0380913684958988%	2.99861e-05
Biological Process: regulation of transcription from RNA polymerase II promoter (GO:0006357);	7 out of 162 4.32098765432099%	299 out of 39379 0.759287945351583%	0.000253616
Biological Process: regulation of chromosome organization (GO:0033044);	3 out of 162 1.85185185185185%	39 out of 39379 0.099037558089337%	0.000560184
Biological Process: regulation of vesicle targeting, to, from or within Golgi (GO:0048209);	2 out of 162 1.23456790123457%	9 out of 39379 0.0228548210975393%	0.000594137
Biological Process: regulation of DNA-templated transcription, elongation (GO:0032784);	2 out of 162 1.23456790123457%	16 out of 39379 0.0406307930622921%	0.00194333
Biological Process: floral whorl development (GO:0048438);	2 out of 162 1.23456790123457%	16 out of 39379 0.0406307930622921%	0.00194333
Biological Process: developmental process (GO:0032502);	3 out of 162 1.85185185185185%	69 out of 39379 0.175220295081135%	0.00293473
Biological Process: phyllome development (GO:0048827);	2 out of 162 1.23456790123457%	20 out of 39379 0.0507884913278651%	0.00304389
Biological Process: protein N-linked glycosylation via asparagine (GO:0018279);	2 out of 162 1.23456790123457%	22 out of 39379 0.0558673404606516%	0.00368083
Biological Process: regulation of gene expression, epigenetic (GO:0040029);	2 out of 162 1.23456790123457%	22 out of 39379 0.0558673404606516%	0.00368083
Biological Process: negative regulation of peptidase activity (GO:0010466);	1 out of 162 0.617283950617284%	1 out of 39379 0.00253942456639326%	0.00411387
Biological Process: system development (GO:0048731);	2 out of 162 1.23456790123457%	25 out of 39379 0.0634856141598314%	0.00474182
Biological Process: meiosis I (GO:0007127);	2 out of 162 1.23456790123457%	25 out of 39379 0.0634856141598314%	0.00474182
Biological Process: valyl-tRNA aminoacylation (GO:0006438);	2 out of 162 1.23456790123457%	28 out of 39379 0.0711038878590111%	0.00592664
Biological Process: transposition, DNA-mediated (GO:0006313);	2 out of 162 1.23456790123457%	29 out of 39379 0.0736433124254044%	0.00634856
Biological Process: attachment of peroxisome to chloroplast (GO:0010381);	1 out of 162 0.617283950617284%	2 out of 39379 0.00507884913278651%	0.00821092
Biological Process: root development (GO:0048364);	3 out of 162 1.85185185185185%	103 out of 39379 0.261560730338505%	0.00894964
Biological Process: regulation of macromolecule metabolic process (GO:0060255);	2 out of 162 1.23456790123457%	35 out of 39379 0.0888798598237639%	0.00915515
Biological Process: meiotic chromosome segregation (GO:0045132);	2 out of 162 1.23456790123457%	40 out of 39379 0.10157698265573%	0.0118419
Biological Process: regulation of catalytic activity (GO:0050790);	3 out of 162 1.85185185185185%	115 out of 39379 0.292033825135224%	0.012057
Biological Process: enzyme active site formation via L-cysteine persulfide (GO:0018192);	1 out of 162 0.617283950617284%	3 out of 39379 0.00761827369917977%	0.0122912
Biological Process: RNA-dependent DNA replication (GO:0006278);	3 out of 162 1.85185185185185%	119 out of 39379 0.302191523400797%	0.0132135
Biological Process: DNA integration (GO:0015074);	4 out of 162 2.46913580246914%	229 out of 39379 0.581528225704055%	0.0150883
Biological Process: protein adenylylation (GO:0018117);	1 out of 162 0.617283950617284%	4 out of 39379 0.010157698265573%	0.0163548
Biological Process: pre-miRNA export from nucleus (GO:0035281);	1 out of 162 0.617283950617284%	4 out of 39379 0.010157698265573%	0.0163548
Biological Process: zinc ion homeostasis (GO:0055069);	1 out of 162 0.617283950617284%	5 out of 39379 0.0126971228319663%	0.0204018
Biological Process: endonucleolytic cleavage of tricistronic rRNA transcript (SSU-rRNA, 5.8S rRNA, LSU-rRNA) (GO:0000479);	1 out of 162 0.617283950617284%	5 out of 39379 0.0126971228319663%	0.0204018
Biological Process: pollen development (GO:0009555);	3 out of 162 1.85185185185185%	143 out of 39379 0.363137712994236%	0.0214491
Biological Process: RNA metabolic process (GO:0016070);	2 out of 162 1.23456790123457%	55 out of 39379 0.139668351151629%	0.0216591
Biological Process: telomere maintenance (GO:0000723);	2 out of 162 1.23456790123457%	58 out of 39379 0.147286624850809%	0.0239174
Biological Process: floral organ formation (GO:0048449);	2 out of 162 1.23456790123457%	58 out of 39379 0.147286624850809%	0.0239174
Biological Process: tRNA-type intron splice site recognition and cleavage (GO:0000379);	1 out of 162 0.617283950617284%	6 out of 39379 0.0152365473983595%	0.0244323
Biological Process: SCF-dependent proteasomal ubiquitin-dependent protein catabolic process (GO:0031146);	3 out of 162 1.85185185185185%	155 out of 39379 0.393610807790955%	0.0264087
Biological Process: sexual reproduction (GO:0019953);	2 out of 162 1.23456790123457%	62 out of 39379 0.157444323116382%	0.0270713
Biological Process: response to symbiotic fungus (GO:0009610);	1 out of 162 0.617283950617284%	7 out of 39379 0.0177759719647528%	0.0284462
Biological Process: transport (GO:0006810);	6 out of 162 3.7037037037037%	567 out of 39379 1.43985372914498%	0.0303836
Biological Process: ER to Golgi vesicle-mediated transport (GO:0006888);	3 out of 162 1.85185185185185%	165 out of 39379 0.419005053454887%	0.0309705
Biological Process: potassium ion transmembrane transport (GO:0071805);	3 out of 162 1.85185185185185%	167 out of 39379 0.424083902587674%	0.0319294
Biological Process: signal peptide processing (GO:0006465);	2 out of 162 1.23456790123457%	68 out of 39379 0.172680870514741%	0.0320958
Biological Process: phloem development (GO:0010088);	1 out of 162 0.617283950617284%	8 out of 39379 0.020315396531146%	0.0324438
Biological Process: sialylation (GO:0097503);	1 out of 162 0.617283950617284%	8 out of 39379 0.020315396531146%	0.0324438
Biological Process: cellular copper ion homeostasis (GO:0006878);	1 out of 162 0.617283950617284%	8 out of 39379 0.020315396531146%	0.0324438
Biological Process: positive regulation of cell cycle (GO:0045787);	1 out of 162 0.617283950617284%	9 out of 39379 0.0228548210975393%	0.036425
Biological Process: tRNA wobble position uridine thiolation (GO:0002143);	1 out of 162 0.617283950617284%	9 out of 39379 0.0228548210975393%	0.036425
Biological Process: root meristem growth (GO:0010449);	1 out of 162 0.617283950617284%	9 out of 39379 0.0228548210975393%	0.036425
Biological Process: vegetative meristem growth (GO:0010448);	1 out of 162 0.617283950617284%	9 out of 39379 0.0228548210975393%	0.036425
Biological Process: leaf formation (GO:0010338);	1 out of 162 0.617283950617284%	9 out of 39379 0.0228548210975393%	0.036425
Biological Process: methylation (GO:0032259);	6 out of 162 3.7037037037037%	598 out of 39379 1.51857589070317%	0.0378347
Biological Process: RNA biosynthetic process (GO:0032774);	1 out of 162 0.617283950617284%	10 out of 39379 0.0253942456639326%	0.0403899
Biological Process: prolyl-tRNA aminoacylation (GO:0006433);	1 out of 162 0.617283950617284%	11 out of 39379 0.0279336702303258%	0.0443386
Biological Process: defense response to virus (GO:0051607);	1 out of 162 0.617283950617284%	11 out of 39379 0.0279336702303258%	0.0443386
Biological Process: oligosaccharide metabolic process (GO:0009311);	1 out of 162 0.617283950617284%	11 out of 39379 0.0279336702303258%	0.0443386
Biological Process: histone lysine methylation (GO:0034968);	2 out of 162 1.23456790123457%	84 out of 39379 0.213311663577033%	0.0470791
Biological Process: rRNA export from nucleus (GO:0006407);	1 out of 162 0.617283950617284%	12 out of 39379 0.0304730947967191%	0.0482712
Biological Process: protein urmylation (GO:0032447);	1 out of 162 0.617283950617284%	13 out of 39379 0.0330125193631123%	0.0521877
Biological Process: protein export from nucleus (GO:0006611);	1 out of 162 0.617283950617284%	13 out of 39379 0.0330125193631123%	0.0521877
Biological Process: endonucleolytic cleavage to generate mature 3'-end of SSU-rRNA from (SSU-rRNA, 5.8S rRNA, LSU-rRNA) (GO:0000461);	1 out of 162 0.617283950617284%	13 out of 39379 0.0330125193631123%	0.0521877
Biological Process: peroxisome fission (GO:0016559);	1 out of 162 0.617283950617284%	13 out of 39379 0.0330125193631123%	0.0521877
Biological Process: spliceosomal tri-snRNP complex assembly (GO:0000244);	1 out of 162 0.617283950617284%	13 out of 39379 0.0330125193631123%	0.0521877
Biological Process: protein monoubiquitination (GO:0006513);	1 out of 162 0.617283950617284%	14 out of 39379 0.0355519439295056%	0.0560881
Biological Process: regulation of protein catabolic process (GO:0042176);	1 out of 162 0.617283950617284%	14 out of 39379 0.0355519439295056%	0.0560881
Biological Process: negative regulation of innate immune response (GO:0045824);	1 out of 162 0.617283950617284%	14 out of 39379 0.0355519439295056%	0.0560881
Biological Process: intra-Golgi vesicle-mediated transport (GO:0006891);	2 out of 162 1.23456790123457%	93 out of 39379 0.236166484674573%	0.0564209
Biological Process: vesicle fusion (GO:0006906);	2 out of 162 1.23456790123457%	93 out of 39379 0.236166484674573%	0.0564209
Biological Process: trichome differentiation (GO:0010026);	1 out of 162 0.617283950617284%	15 out of 39379 0.0380913684958988%	0.0599727
Biological Process: response to light intensity (GO:0009642);	1 out of 162 0.617283950617284%	15 out of 39379 0.0380913684958988%	0.0599727
Biological Process: threonyl-tRNA aminoacylation (GO:0006435);	1 out of 162 0.617283950617284%	15 out of 39379 0.0380913684958988%	0.0599727
Biological Process: CDP-diacylglycerol biosynthetic process (GO:0016024);	1 out of 162 0.617283950617284%	15 out of 39379 0.0380913684958988%	0.0599727
Biological Process: membrane protein proteolysis (GO:0033619);	1 out of 162 0.617283950617284%	17 out of 39379 0.0431702176286853%	0.0676941
Biological Process: signal transduction (GO:0007165);	4 out of 162 2.46913580246914%	372 out of 39379 0.944665938698291%	0.068215
Biological Process: pigment biosynthetic process (GO:0046148);	1 out of 162 0.617283950617284%	18 out of 39379 0.0457096421950786%	0.0715311
Biological Process: apoptotic process (GO:0006915);	2 out of 162 1.23456790123457%	107 out of 39379 0.271718428604078%	0.0720939
Biological Process: mitotic sister chromatid cohesion (GO:0007064);	1 out of 162 0.617283950617284%	19 out of 39379 0.0482490667614719%	0.0753525
Biological Process: glycolipid transport (GO:0046836);	1 out of 162 0.617283950617284%	20 out of 39379 0.0507884913278651%	0.0791582
Biological Process: phylloquinone biosynthetic process (GO:0042372);	1 out of 162 0.617283950617284%	20 out of 39379 0.0507884913278651%	0.0791582
Biological Process: cytochrome complex assembly (GO:0017004);	1 out of 162 0.617283950617284%	20 out of 39379 0.0507884913278651%	0.0791582
Biological Process: phospholipid dephosphorylation (GO:0046839);	1 out of 162 0.617283950617284%	21 out of 39379 0.0533279158942584%	0.0829483
Biological Process: transcription, DNA-templated (GO:0006351);	4 out of 162 2.46913580246914%	403 out of 39379 1.02338810025648%	0.0855888
Biological Process: Mo-molybdopterin cofactor biosynthetic process (GO:0006777);	1 out of 162 0.617283950617284%	22 out of 39379 0.0558673404606516%	0.086723
Biological Process: DNA metabolic process (GO:0006259);	3 out of 162 1.85185185185185%	253 out of 39379 0.642474415297494%	0.0869854
Biological Process: endonucleolytic cleavage in ITS1 to separate SSU-rRNA from 5.8S rRNA and LSU-rRNA from tricistronic rRNA transcript (SSU-rRNA, 5.8S rRNA, LSU-rRNA) (GO:0000447);	1 out of 162 0.617283950617284%	23 out of 39379 0.0584067650270449%	0.0904822
Biological Process: auxin-activated signaling pathway (GO:0009734);	3 out of 162 1.85185185185185%	259 out of 39379 0.657710962695853%	0.0917496
Biological Process: response to stress (GO:0006950);	3 out of 162 1.85185185185185%	259 out of 39379 0.657710962695853%	0.0917496
Biological Process: gene silencing by RNA (GO:0031047);	2 out of 162 1.23456790123457%	127 out of 39379 0.322506919931943%	0.0965429
Biological Process: heterochromatin assembly (GO:0031507);	1 out of 162 0.617283950617284%	25 out of 39379 0.0634856141598314%	0.0979545
Biological Process: regulation of meristem structural organization (GO:0009934);	1 out of 162 0.617283950617284%	25 out of 39379 0.0634856141598314%	0.0979545
Biological Process: protein transport (GO:0015031);	3 out of 162 1.85185185185185%	267 out of 39379 0.678026359226999%	0.0982669
Biological Process: cold acclimation (GO:0009631);	1 out of 162 0.617283950617284%	26 out of 39379 0.0660250387262246%	0.101668
Biological Process: mitochondrial respiratory chain complex assembly (GO:0033108);	1 out of 162 0.617283950617284%	26 out of 39379 0.0660250387262246%	0.101668
Biological Process: response to zinc ion (GO:0010043);	1 out of 162 0.617283950617284%	27 out of 39379 0.0685644632926179%	0.105366
Biological Process: phospholipid metabolic process (GO:0006644);	1 out of 162 0.617283950617284%	27 out of 39379 0.0685644632926179%	0.105366
Biological Process: regulation of ion transmembrane transport (GO:0034765);	1 out of 162 0.617283950617284%	28 out of 39379 0.0711038878590111%	0.109049
Biological Process: translational elongation (GO:0006414);	2 out of 162 1.23456790123457%	138 out of 39379 0.350440590162269%	0.110854
Biological Process: sulfate transmembrane transport (GO:1902358);	1 out of 162 0.617283950617284%	29 out of 39379 0.0736433124254044%	0.112717
Biological Process: nuclear-transcribed mRNA catabolic process, nonsense-mediated decay (GO:0000184);	1 out of 162 0.617283950617284%	30 out of 39379 0.0761827369917977%	0.116369
Biological Process: phosphorelay signal transduction system (GO:0000160);	2 out of 162 1.23456790123457%	144 out of 39379 0.365677137560629%	0.11888
Biological Process: xylem development (GO:0010089);	1 out of 162 0.617283950617284%	31 out of 39379 0.0787221615581909%	0.120007
Biological Process: protein secretion (GO:0009306);	1 out of 162 0.617283950617284%	31 out of 39379 0.0787221615581909%	0.120007
Biological Process: galactose metabolic process (GO:0006012);	1 out of 162 0.617283950617284%	32 out of 39379 0.0812615861245842%	0.12363
Biological Process: chloroplast fission (GO:0010020);	1 out of 162 0.617283950617284%	32 out of 39379 0.0812615861245842%	0.12363
Biological Process: negative regulation of flower development (GO:0009910);	1 out of 162 0.617283950617284%	33 out of 39379 0.0838010106909774%	0.127239
Biological Process: response to hormone (GO:0009725);	1 out of 162 0.617283950617284%	33 out of 39379 0.0838010106909774%	0.127239
Biological Process: regulation of signal transduction (GO:0009966);	1 out of 162 0.617283950617284%	34 out of 39379 0.0863404352573707%	0.130832
Biological Process: protein processing involved in protein targeting to mitochondrion (GO:0006627);	1 out of 162 0.617283950617284%	35 out of 39379 0.0888798598237639%	0.134411
Biological Process: glucose catabolic process (GO:0006007);	1 out of 162 0.617283950617284%	36 out of 39379 0.0914192843901572%	0.137975
Biological Process: RNA phosphodiester bond hydrolysis, endonucleolytic (GO:0090502);	2 out of 162 1.23456790123457%	160 out of 39379 0.406307930622921%	0.140937
Biological Process: regulation of translational fidelity (GO:0006450);	1 out of 162 0.617283950617284%	37 out of 39379 0.0939587089565505%	0.141524
Biological Process: mitotic spindle assembly checkpoint (GO:0007094);	1 out of 162 0.617283950617284%	39 out of 39379 0.099037558089337%	0.14858
Biological Process: regulation of G2/M transition of mitotic cell cycle (GO:0010389);	1 out of 162 0.617283950617284%	39 out of 39379 0.099037558089337%	0.14858
Biological Process: amino acid import (GO:0043090);	1 out of 162 0.617283950617284%	39 out of 39379 0.099037558089337%	0.14858
Biological Process: glutathione metabolic process (GO:0006749);	3 out of 162 1.85185185185185%	326 out of 39379 0.827852408644201%	0.151488
Biological Process: regulation of ARF protein signal transduction (GO:0032012);	1 out of 162 0.617283950617284%	40 out of 39379 0.10157698265573%	0.152086
Biological Process: DNA replication (GO:0006260);	2 out of 162 1.23456790123457%	168 out of 39379 0.426623327154067%	0.152273
Biological Process: proteolysis (GO:0006508);	7 out of 162 4.32098765432099%	1074 out of 39379 2.72734198430636%	0.155467
Biological Process: glycogen biosynthetic process (GO:0005978);	1 out of 162 0.617283950617284%	41 out of 39379 0.104116407222123%	0.155578
Biological Process: positive regulation of proteasomal protein catabolic process (GO:1901800);	1 out of 162 0.617283950617284%	42 out of 39379 0.106655831788517%	0.159055
Biological Process: leaf senescence (GO:0010150);	1 out of 162 0.617283950617284%	43 out of 39379 0.10919525635491%	0.162518
Biological Process: positive regulation of RNA polymerase II transcriptional preinitiation complex assembly (GO:0045899);	1 out of 162 0.617283950617284%	43 out of 39379 0.10919525635491%	0.162518
Biological Process: ribosomal small subunit assembly (GO:0000028);	1 out of 162 0.617283950617284%	43 out of 39379 0.10919525635491%	0.162518
Biological Process: shoot system development (GO:0048367);	1 out of 162 0.617283950617284%	47 out of 39379 0.119352954620483%	0.17623
Biological Process: regulation of protein phosphatase type 2A activity (GO:0034047);	1 out of 162 0.617283950617284%	49 out of 39379 0.12443180375327%	0.183002
Biological Process: ATP synthesis coupled proton transport (GO:0015986);	1 out of 162 0.617283950617284%	51 out of 39379 0.129510652886056%	0.189719
Biological Process: unsaturated fatty acid biosynthetic process (GO:0006636);	1 out of 162 0.617283950617284%	52 out of 39379 0.132050077452449%	0.193056
Biological Process: embryo development ending in seed dormancy (GO:0009793);	3 out of 162 1.85185185185185%	370 out of 39379 0.939587089565504%	0.195899
Biological Process: meiotic DNA double-strand break formation (GO:0042138);	1 out of 162 0.617283950617284%	56 out of 39379 0.142207775718022%	0.206271
Biological Process: phenylpropanoid biosynthetic process (GO:0009699);	1 out of 162 0.617283950617284%	57 out of 39379 0.144747200284416%	0.209541
Biological Process: cellular protein modification process (GO:0006464);	1 out of 162 0.617283950617284%	57 out of 39379 0.144747200284416%	0.209541
Biological Process: mRNA splicing, via spliceosome (GO:0000398);	2 out of 162 1.23456790123457%	208 out of 39379 0.528200309809797%	0.211095
Biological Process: regulation of plant-type hypersensitive response (GO:0010363);	1 out of 162 0.617283950617284%	60 out of 39379 0.152365473983595%	0.219271
Biological Process: photorespiration (GO:0009853);	1 out of 162 0.617283950617284%	61 out of 39379 0.154904898549989%	0.222488
Biological Process: defense response (GO:0006952);	4 out of 162 2.46913580246914%	588 out of 39379 1.49318164503923%	0.224062
Biological Process: calcium ion transmembrane transport (GO:0070588);	1 out of 162 0.617283950617284%	62 out of 39379 0.157444323116382%	0.225691
Biological Process: RNA splicing, via endonucleolytic cleavage and ligation (GO:0000394);	1 out of 162 0.617283950617284%	62 out of 39379 0.157444323116382%	0.225691
Biological Process: DNA-templated transcription, initiation (GO:0006352);	1 out of 162 0.617283950617284%	63 out of 39379 0.159983747682775%	0.228882
Biological Process: protein import into peroxisome matrix (GO:0016558);	1 out of 162 0.617283950617284%	64 out of 39379 0.162523172249168%	0.232059
Biological Process: (1->3)-beta-D-glucan biosynthetic process (GO:0006075);	1 out of 162 0.617283950617284%	64 out of 39379 0.162523172249168%	0.232059
Biological Process: secondary metabolic process (GO:0019748);	1 out of 162 0.617283950617284%	64 out of 39379 0.162523172249168%	0.232059
Biological Process: vesicle docking involved in exocytosis (GO:0006904);	1 out of 162 0.617283950617284%	65 out of 39379 0.165062596815562%	0.235223
Biological Process: production of ta-siRNAs involved in RNA interference (GO:0010267);	1 out of 162 0.617283950617284%	65 out of 39379 0.165062596815562%	0.235223
Biological Process: zinc ion transmembrane transport (GO:0071577);	1 out of 162 0.617283950617284%	65 out of 39379 0.165062596815562%	0.235223
Biological Process: phospholipid translocation (GO:0045332);	1 out of 162 0.617283950617284%	65 out of 39379 0.165062596815562%	0.235223
Biological Process: phosphatidylglycerol biosynthetic process (GO:0006655);	1 out of 162 0.617283950617284%	65 out of 39379 0.165062596815562%	0.235223
Biological Process: protein catabolic process (GO:0030163);	2 out of 162 1.23456790123457%	225 out of 39379 0.571370527438482%	0.236764
Biological Process: sister chromatid cohesion (GO:0007062);	1 out of 162 0.617283950617284%	68 out of 39379 0.172680870514741%	0.244639
Biological Process: cell proliferation (GO:0008283);	1 out of 162 0.617283950617284%	70 out of 39379 0.177759719647528%	0.250852
Biological Process: ER-associated ubiquitin-dependent protein catabolic process (GO:0030433);	1 out of 162 0.617283950617284%	72 out of 39379 0.182838568780314%	0.257014
Biological Process: small GTPase mediated signal transduction (GO:0007264);	2 out of 162 1.23456790123457%	244 out of 39379 0.619619594199954%	0.265634
Biological Process: carbohydrate transmembrane transport (GO:0034219);	1 out of 162 0.617283950617284%	76 out of 39379 0.192996267045887%	0.269187
Biological Process: cell wall modification (GO:0042545);	1 out of 162 0.617283950617284%	77 out of 39379 0.195535691612281%	0.2722
Biological Process: double-strand break repair via homologous recombination (GO:0000724);	1 out of 162 0.617283950617284%	81 out of 39379 0.205693389877854%	0.284126
Biological Process: pectin catabolic process (GO:0045490);	1 out of 162 0.617283950617284%	85 out of 39379 0.215851088143427%	0.295858
Biological Process: flavonoid biosynthetic process (GO:0009813);	3 out of 162 1.85185185185185%	465 out of 39379 1.18083242337286%	0.299577
Biological Process: fatty acid beta-oxidation (GO:0006635);	1 out of 162 0.617283950617284%	88 out of 39379 0.223469361842606%	0.304531
Biological Process: leaf morphogenesis (GO:0009965);	1 out of 162 0.617283950617284%	90 out of 39379 0.228548210975393%	0.310254
Biological Process: regulation of gene expression (GO:0010468);	1 out of 162 0.617283950617284%	93 out of 39379 0.236166484674573%	0.318752
Biological Process: cell division (GO:0051301);	2 out of 162 1.23456790123457%	281 out of 39379 0.713578303156505%	0.321728
Biological Process: protein ubiquitination (GO:0016567);	4 out of 162 2.46913580246914%	699 out of 39379 1.77505777190889%	0.324598
Biological Process: GPI anchor biosynthetic process (GO:0006506);	1 out of 162 0.617283950617284%	97 out of 39379 0.246324182940146%	0.32992
Biological Process: maturation of SSU-rRNA from tricistronic rRNA transcript (SSU-rRNA, 5.8S rRNA, LSU-rRNA) (GO:0000462);	1 out of 162 0.617283950617284%	107 out of 39379 0.271718428604078%	0.35705
Biological Process: leaf development (GO:0048366);	1 out of 162 0.617283950617284%	107 out of 39379 0.271718428604078%	0.35705
Biological Process: iron-sulfur cluster assembly (GO:0016226);	1 out of 162 0.617283950617284%	109 out of 39379 0.276797277736865%	0.362343
Biological Process: regulation of transcription, DNA-templated (GO:0006355);	13 out of 162 8.02469135802469%	2811 out of 39379 7.13832245613144%	0.372271
Biological Process: regulation of cell cycle (GO:0051726);	1 out of 162 0.617283950617284%	113 out of 39379 0.286954976002438%	0.372801
Biological Process: reciprocal meiotic recombination (GO:0007131);	1 out of 162 0.617283950617284%	114 out of 39379 0.289494400568831%	0.375388
Biological Process: negative regulation of endopeptidase activity (GO:0010951);	1 out of 162 0.617283950617284%	117 out of 39379 0.297112674268011%	0.383088
Biological Process: transcription from RNA polymerase II promoter (GO:0006366);	1 out of 162 0.617283950617284%	124 out of 39379 0.314888646232764%	0.400688
Biological Process: cell surface receptor signaling pathway (GO:0007166);	1 out of 162 0.617283950617284%	125 out of 39379 0.317428070799157%	0.403162
Biological Process: mRNA processing (GO:0006397);	1 out of 162 0.617283950617284%	128 out of 39379 0.325046344498337%	0.410521
Biological Process: response to stimulus (GO:0050896);	1 out of 162 0.617283950617284%	128 out of 39379 0.325046344498337%	0.410521
Biological Process: nucleosome assembly (GO:0006334);	1 out of 162 0.617283950617284%	132 out of 39379 0.33520404276391%	0.420193
Biological Process: rRNA processing (GO:0006364);	1 out of 162 0.617283950617284%	137 out of 39379 0.347901165595876%	0.432061
Biological Process: protein import into nucleus (GO:0006606);	1 out of 162 0.617283950617284%	141 out of 39379 0.358058863861449%	0.441382
Biological Process: ubiquitin-dependent protein catabolic process (GO:0006511);	2 out of 162 1.23456790123457%	366 out of 39379 0.929429391299931%	0.445204
Biological Process: negative regulation of catalytic activity (GO:0043086);	1 out of 162 0.617283950617284%	144 out of 39379 0.365677137560629%	0.448273
Biological Process: single-organism process (GO:0044699);	1 out of 162 0.617283950617284%	144 out of 39379 0.365677137560629%	0.448273
Biological Process: regulation of cellular process (GO:0050794);	1 out of 162 0.617283950617284%	150 out of 39379 0.380913684958988%	0.461802
Biological Process: protein peptidyl-prolyl isomerization (GO:0000413);	1 out of 162 0.617283950617284%	151 out of 39379 0.383453109525382%	0.464024
Biological Process: response to wounding (GO:0009611);	1 out of 162 0.617283950617284%	159 out of 39379 0.403768506056528%	0.481479
Biological Process: cellulose biosynthetic process (GO:0030244);	1 out of 162 0.617283950617284%	164 out of 39379 0.416465628888494%	0.492101
Biological Process: drug transmembrane transport (GO:0006855);	1 out of 162 0.617283950617284%	164 out of 39379 0.416465628888494%	0.492101
Biological Process: hydrogen ion transmembrane transport (GO:1902600);	1 out of 162 0.617283950617284%	166 out of 39379 0.42154447802128%	0.496288
Biological Process: positive regulation of GTPase activity (GO:0043547);	1 out of 162 0.617283950617284%	170 out of 39379 0.431702176286853%	0.504561
Biological Process: response to oxidative stress (GO:0006979);	2 out of 162 1.23456790123457%	413 out of 39379 1.04878234592041%	0.508041
Biological Process: cellular transition metal ion homeostasis (GO:0046916);	1 out of 162 0.617283950617284%	172 out of 39379 0.43678102541964%	0.508647
Biological Process: flavonoid glucuronidation (GO:0052696);	2 out of 162 1.23456790123457%	415 out of 39379 1.0538611950532%	0.510612
Biological Process: RNA secondary structure unwinding (GO:0010501);	1 out of 162 0.617283950617284%	173 out of 39379 0.439320449986033%	0.510677
Biological Process: starch biosynthetic process (GO:0019252);	1 out of 162 0.617283950617284%	175 out of 39379 0.44439929911882%	0.514712
Biological Process: phosphorylation (GO:0016310);	5 out of 162 3.08641975308642%	1191 out of 39379 3.02445465857437%	0.54452
Biological Process: metabolic process (GO:0008152);	3 out of 162 1.85185185185185%	700 out of 39379 1.77759719647528%	0.551582
Biological Process: metal ion transport (GO:0030001);	1 out of 162 0.617283950617284%	206 out of 39379 0.523121460677011%	0.573195
Biological Process: cellular macromolecule metabolic process (GO:0044260);	1 out of 162 0.617283950617284%	209 out of 39379 0.53073973437619%	0.578468
Biological Process: amino acid transmembrane transport (GO:0003333);	1 out of 162 0.617283950617284%	212 out of 39379 0.53835800807537%	0.583677
Biological Process: translational initiation (GO:0006413);	1 out of 162 0.617283950617284%	222 out of 39379 0.563752253739303%	0.600581
Biological Process: response to salt stress (GO:0009651);	1 out of 162 0.617283950617284%	236 out of 39379 0.599304197668808%	0.623108
Biological Process: single-organism cellular process (GO:0044763);	1 out of 162 0.617283950617284%	237 out of 39379 0.601843622235201%	0.624668
Biological Process: proteolysis involved in cellular protein catabolic process (GO:0051603);	1 out of 162 0.617283950617284%	262 out of 39379 0.665329236395033%	0.661645
Biological Process: cell wall organization (GO:0071555);	2 out of 162 1.23456790123457%	554 out of 39379 1.40684120978186%	0.667019
Biological Process: oxidation-reduction process (GO:0055114);	14 out of 162 8.64197530864197%	3709 out of 39379 9.41872571675258%	0.671864
Biological Process: primary metabolic process (GO:0044238);	1 out of 162 0.617283950617284%	270 out of 39379 0.685644632926179%	0.672695
Biological Process: DNA repair (GO:0006281);	1 out of 162 0.617283950617284%	286 out of 39379 0.726275425988471%	0.69373
Biological Process: DNA recombination (GO:0006310);	1 out of 162 0.617283950617284%	296 out of 39379 0.751669671652404%	0.706189
Biological Process: lipid metabolic process (GO:0006629);	1 out of 162 0.617283950617284%	339 out of 39379 0.860864928007314%	0.75427
Biological Process: hydrogen peroxide catabolic process (GO:0042744);	1 out of 162 0.617283950617284%	344 out of 39379 0.87356205083928%	0.759327
Biological Process: intracellular protein transport (GO:0006886);	1 out of 162 0.617283950617284%	391 out of 39379 0.992915005459763%	0.80208
Biological Process: secondary metabolite biosynthetic process (GO:0044550);	1 out of 162 0.617283950617284%	449 out of 39379 1.14020163031057%	0.844571
Biological Process: protein folding (GO:0006457);	1 out of 162 0.617283950617284%	501 out of 39379 1.27225170776302%	0.874889
Biological Process: translation (GO:0006412);	2 out of 162 1.23456790123457%	927 out of 39379 2.35404657304655%	0.897045
Biological Process: protein phosphorylation (GO:0006468);	7 out of 162 4.32098765432099%	2724 out of 39379 6.91739251885523%	0.93662
Biological Process: carbohydrate metabolic process (GO:0005975);	1 out of 162 0.617283950617284%	722 out of 39379 1.83346453693593%	0.950411
Biological Process: transmembrane transport (GO:0055085);	1 out of 162 0.617283950617284%	995 out of 39379 2.52672744356129%	0.984306
Cellular Component: Golgi medial cisterna (GO:0005797);	2 out of 175 1.14285714285714%	10 out of 42531 0.0235122616444476%	0.000741267
Cellular Component: cis-Golgi network (GO:0005801);	2 out of 175 1.14285714285714%	17 out of 42531 0.0399708447955609%	0.00219824
Cellular Component: U4 snRNP (GO:0005687);	2 out of 175 1.14285714285714%	28 out of 42531 0.0658343326044532%	0.00593116
Cellular Component: 90S preribosome (GO:0030686);	2 out of 175 1.14285714285714%	37 out of 42531 0.086995368084456%	0.0102003
Cellular Component: tRNA-intron endonuclease complex (GO:0000214);	1 out of 175 0.571428571428571%	6 out of 42531 0.0141073569866685%	0.0244367
Cellular Component: U4atac snRNP (GO:0005690);	1 out of 175 0.571428571428571%	6 out of 42531 0.0141073569866685%	0.0244367
Cellular Component: P granule (GO:0043186);	1 out of 175 0.571428571428571%	7 out of 42531 0.0164585831511133%	0.0284514
Cellular Component: SCF ubiquitin ligase complex (GO:0019005);	3 out of 175 1.71428571428571%	164 out of 42531 0.38560109096894%	0.0305352
Cellular Component: Ctf18 RFC-like complex (GO:0031390);	1 out of 175 0.571428571428571%	9 out of 42531 0.0211610354800028%	0.0364315
Cellular Component: CAF-1 complex (GO:0033186);	1 out of 175 0.571428571428571%	9 out of 42531 0.0211610354800028%	0.0364315
Cellular Component: endoplasmic reticulum-Golgi intermediate compartment membrane (GO:0033116);	1 out of 175 0.571428571428571%	11 out of 42531 0.0258634878088923%	0.0443464
Cellular Component: mediator complex (GO:0016592);	2 out of 175 1.14285714285714%	87 out of 42531 0.204556676306694%	0.0501548
Cellular Component: integral component of membrane (GO:0016021);	68 out of 175 38.8571428571429%	13977 out of 42531 32.8630881004444%	0.0549979
Cellular Component: mitochondrial proton-transporting ATP synthase complex, coupling factor F(o) (GO:0000276);	1 out of 175 0.571428571428571%	15 out of 42531 0.0352683924666714%	0.0599829
Cellular Component: core mediator complex (GO:0070847);	1 out of 175 0.571428571428571%	16 out of 42531 0.0376196186311161%	0.0638521
Cellular Component: oligosaccharyltransferase complex (GO:0008250);	1 out of 175 0.571428571428571%	16 out of 42531 0.0376196186311161%	0.0638521
Cellular Component: precatalytic spliceosome (GO:0071011);	2 out of 175 1.14285714285714%	103 out of 42531 0.24217629493781%	0.0675215
Cellular Component: integral component of cytoplasmic side of endoplasmic reticulum membrane (GO:0071458);	1 out of 175 0.571428571428571%	17 out of 42531 0.0399708447955609%	0.0677055
Cellular Component: integral component of lumenal side of endoplasmic reticulum membrane (GO:0071556);	1 out of 175 0.571428571428571%	17 out of 42531 0.0399708447955609%	0.0677055
Cellular Component: integral component of peroxisomal membrane (GO:0005779);	1 out of 175 0.571428571428571%	17 out of 42531 0.0399708447955609%	0.0677055
Cellular Component: Golgi-associated vesicle membrane (GO:0030660);	1 out of 175 0.571428571428571%	17 out of 42531 0.0399708447955609%	0.0677055
Cellular Component: plastid (GO:0009536);	31 out of 175 17.7142857142857%	5784 out of 42531 13.5994921351485%	0.0729848
Cellular Component: lysosomal membrane (GO:0005765);	1 out of 175 0.571428571428571%	20 out of 42531 0.0470245232888952%	0.0791712
Cellular Component: SMN-Sm protein complex (GO:0034719);	1 out of 175 0.571428571428571%	20 out of 42531 0.0470245232888952%	0.0791712
Cellular Component: SNARE complex (GO:0031201);	2 out of 175 1.14285714285714%	114 out of 42531 0.268039782746702%	0.0804403
Cellular Component: Golgi membrane (GO:0000139);	4 out of 175 2.28571428571429%	398 out of 42531 0.935788013449014%	0.0827699
Cellular Component: spliceosomal tri-snRNP complex (GO:0097526);	1 out of 175 0.571428571428571%	25 out of 42531 0.0587806541111189%	0.09797
Cellular Component: protein complex (GO:0043234);	1 out of 175 0.571428571428571%	25 out of 42531 0.0587806541111189%	0.09797
Cellular Component: proteasome regulatory particle, lid subcomplex (GO:0008541);	1 out of 175 0.571428571428571%	25 out of 42531 0.0587806541111189%	0.09797
Cellular Component: mitochondrial inner membrane peptidase complex (GO:0042720);	1 out of 175 0.571428571428571%	26 out of 42531 0.0611318802755637%	0.101684
Cellular Component: intracellular organelle part (GO:0044446);	1 out of 175 0.571428571428571%	26 out of 42531 0.0611318802755637%	0.101684
Cellular Component: chromosome, centromeric region (GO:0000775);	1 out of 175 0.571428571428571%	29 out of 42531 0.068185558768898%	0.112734
Cellular Component: small nucleolar ribonucleoprotein complex (GO:0005732);	1 out of 175 0.571428571428571%	31 out of 42531 0.0728880110977875%	0.120026
Cellular Component: endosome membrane (GO:0010008);	1 out of 175 0.571428571428571%	31 out of 42531 0.0728880110977875%	0.120026
Cellular Component: COPII vesicle coat (GO:0030127);	1 out of 175 0.571428571428571%	33 out of 42531 0.077590463426677%	0.127258
Cellular Component: proteasome core complex (GO:0005839);	1 out of 175 0.571428571428571%	40 out of 42531 0.0940490465777903%	0.152107
Cellular Component: cytosolic proteasome complex (GO:0031597);	1 out of 175 0.571428571428571%	43 out of 42531 0.101102725071125%	0.162541
Cellular Component: nuclear envelope (GO:0005635);	1 out of 175 0.571428571428571%	45 out of 42531 0.105805177400014%	0.169425
Cellular Component: U12-type spliceosomal complex (GO:0005689);	1 out of 175 0.571428571428571%	46 out of 42531 0.108156403564459%	0.172846
Cellular Component: nuclear proteasome complex (GO:0031595);	1 out of 175 0.571428571428571%	49 out of 42531 0.115210082057793%	0.183026
Cellular Component: cytoplasmic part (GO:0044444);	2 out of 175 1.14285714285714%	195 out of 42531 0.458489102066728%	0.19174
Cellular Component: intracellular membrane-bounded organelle (GO:0043231);	5 out of 175 2.85714285714286%	744 out of 42531 1.7493122663469%	0.19337
Cellular Component: U5 snRNP (GO:0005682);	1 out of 175 0.571428571428571%	54 out of 42531 0.126966212880017%	0.199716
Cellular Component: viral nucleocapsid (GO:0019013);	2 out of 175 1.14285714285714%	204 out of 42531 0.479650137546731%	0.205165
Cellular Component: membrane part (GO:0044425);	1 out of 175 0.571428571428571%	56 out of 42531 0.131668665208906%	0.206296
Cellular Component: U2-type prespliceosome (GO:0071004);	1 out of 175 0.571428571428571%	56 out of 42531 0.131668665208906%	0.206296
Cellular Component: amyloplast (GO:0009501);	1 out of 175 0.571428571428571%	57 out of 42531 0.134019891373351%	0.209567
Cellular Component: intracellular organelle (GO:0043229);	1 out of 175 0.571428571428571%	60 out of 42531 0.141073569866685%	0.219297
Cellular Component: 1,3-beta-D-glucan synthase complex (GO:0000148);	1 out of 175 0.571428571428571%	64 out of 42531 0.150478474524465%	0.232085
Cellular Component: proteasome regulatory particle, base subcomplex (GO:0008540);	1 out of 175 0.571428571428571%	65 out of 42531 0.152829700688909%	0.23525
Cellular Component: U2 snRNP (GO:0005686);	1 out of 175 0.571428571428571%	67 out of 42531 0.157532153017799%	0.24154
Cellular Component: U1 snRNP (GO:0005685);	1 out of 175 0.571428571428571%	71 out of 42531 0.166937057675578%	0.253966
Cellular Component: membrane (GO:0016020);	16 out of 175 9.14285714285714%	3249 out of 42531 7.63913380828102%	0.263342
Cellular Component: chloroplast outer membrane (GO:0009707);	1 out of 175 0.571428571428571%	78 out of 42531 0.183395640826691%	0.275227
Cellular Component: plasmodesma (GO:0009506);	5 out of 175 2.85714285714286%	864 out of 42531 2.03145940608027%	0.283924
Cellular Component: U4/U6 x U5 tri-snRNP complex (GO:0046540);	1 out of 175 0.571428571428571%	82 out of 42531 0.19280054548447%	0.287104
Cellular Component: vacuolar membrane (GO:0005774);	3 out of 175 1.71428571428571%	457 out of 42531 1.07451035715125%	0.290738
Cellular Component: spliceosomal complex (GO:0005681);	1 out of 175 0.571428571428571%	91 out of 42531 0.213961580964473%	0.313125
Cellular Component: trans-Golgi network (GO:0005802);	2 out of 175 1.14285714285714%	287 out of 42531 0.674801909195646%	0.330811
Cellular Component: endosome (GO:0005768);	2 out of 175 1.14285714285714%	288 out of 42531 0.67715313536009%	0.332311
Cellular Component: integral component of plasma membrane (GO:0005887);	4 out of 175 2.28571428571429%	714 out of 42531 1.67877548141356%	0.338688
Cellular Component: catalytic step 2 spliceosome (GO:0071013);	1 out of 175 0.571428571428571%	113 out of 42531 0.265688556582258%	0.372825
Cellular Component: anchored component of plasma membrane (GO:0046658);	2 out of 175 1.14285714285714%	328 out of 42531 0.771202181937881%	0.391368
Cellular Component: mitochondrial inner membrane (GO:0005743);	1 out of 175 0.571428571428571%	156 out of 42531 0.366791281653382%	0.475015
Cellular Component: cell wall (GO:0005618);	3 out of 175 1.71428571428571%	632 out of 42531 1.48597493592909%	0.483118
Cellular Component: extracellular space (GO:0005615);	1 out of 175 0.571428571428571%	168 out of 42531 0.395005995626719%	0.500453
Cellular Component: cytosolic small ribosomal subunit (GO:0022627);	1 out of 175 0.571428571428571%	192 out of 42531 0.451435423573394%	0.547708
Cellular Component: peroxisome (GO:0005777);	1 out of 175 0.571428571428571%	215 out of 42531 0.505513625355623%	0.588817
Cellular Component: endoplasmic reticulum membrane (GO:0005789);	2 out of 175 1.14285714285714%	521 out of 42531 1.22498883167572%	0.633862
Cellular Component: nucleus (GO:0005634);	21 out of 175 12%	5482 out of 42531 12.8894218334862%	0.670978
Cellular Component: extracellular region (GO:0005576);	3 out of 175 1.71428571428571%	863 out of 42531 2.02910817991583%	0.691922
Cellular Component: mitochondrion (GO:0005739);	26 out of 175 14.8571428571429%	6839 out of 42531 16.0800357386377%	0.701157
Cellular Component: ribosome (GO:0005840);	1 out of 175 0.571428571428571%	305 out of 42531 0.717123980155651%	0.716936
Cellular Component: endoplasmic reticulum (GO:0005783);	2 out of 175 1.14285714285714%	636 out of 42531 1.49537984058687%	0.738823
Cellular Component: plasma membrane (GO:0005886);	9 out of 175 5.14285714285714%	2621 out of 42531 6.16256377700971%	0.757179
Cellular Component: intracellular (GO:0005622);	2 out of 175 1.14285714285714%	683 out of 42531 1.60588747031577%	0.773771
Cellular Component: cytosolic large ribosomal subunit (GO:0022625);	1 out of 175 0.571428571428571%	364 out of 42531 0.855846323857892%	0.778487
Cellular Component: cytosol (GO:0005829);	7 out of 175 4%	2136 out of 42531 5.022219087254%	0.780859
Cellular Component: cytoplasm (GO:0005737);	8 out of 175 4.57142857142857%	2608 out of 42531 6.13199783687193%	0.847426
Cellular Component: nucleolus (GO:0005730);	1 out of 175 0.571428571428571%	470 out of 42531 1.10507629728904%	0.857535
Cellular Component: chloroplast envelope (GO:0009941);	1 out of 175 0.571428571428571%	638 out of 42531 1.50008229291576%	0.929384
Cellular Component: chloroplast (GO:0009507);	3 out of 175 1.71428571428571%	1548 out of 42531 3.63969810256049%	0.955684
Molecular Function: ADP binding (GO:0043531);	13 out of 175 7.42857142857143%	469 out of 42020 1.1161351737268%	1.00987e-07
Molecular Function: 3-hydroxyisobutyryl-CoA hydrolase activity (GO:0003860);	2 out of 175 1.14285714285714%	12 out of 42020 0.02855782960495%	0.00110741
Molecular Function: valine-tRNA ligase activity (GO:0004832);	2 out of 175 1.14285714285714%	28 out of 42020 0.0666349357448834%	0.00607111
Molecular Function: adenyl ribonucleotide binding (GO:0032559);	3 out of 175 1.71428571428571%	96 out of 42020 0.2284626368396%	0.00764131
Molecular Function: purine ribonucleoside binding (GO:0032550);	3 out of 175 1.71428571428571%	97 out of 42020 0.230842455973346%	0.00786141
Molecular Function: 2-phytyl-1,4-naphthoquinone methyltransferase activity (GO:0052624);	1 out of 175 0.571428571428571%	2 out of 42020 0.00475963826749167%	0.00831212
Molecular Function: UDP-glucose:hexose-1-phosphate uridylyltransferase activity (GO:0008108);	1 out of 175 0.571428571428571%	2 out of 42020 0.00475963826749167%	0.00831212
Molecular Function: anion binding (GO:0043168);	3 out of 175 1.71428571428571%	102 out of 42020 0.242741551642075%	0.00901784
Molecular Function: molybdopterin-synthase sulfurtransferase activity (GO:0061604);	1 out of 175 0.571428571428571%	3 out of 42020 0.00713945740123751%	0.0124424
Molecular Function: molybdopterin-synthase adenylyltransferase activity (GO:0061605);	1 out of 175 0.571428571428571%	3 out of 42020 0.00713945740123751%	0.0124424
Molecular Function: RNA-directed DNA polymerase activity (GO:0003964);	3 out of 175 1.71428571428571%	121 out of 42020 0.287958115183246%	0.0142842
Molecular Function: S-adenosylmethionine-dependent methyltransferase activity (GO:0008757);	4 out of 175 2.28571428571429%	230 out of 42020 0.547358400761542%	0.0159631
Molecular Function: URM1 activating enzyme activity (GO:0042292);	1 out of 175 0.571428571428571%	5 out of 42020 0.0118990956687292%	0.0206517
Molecular Function: protein adenylyltransferase activity (GO:0070733);	1 out of 175 0.571428571428571%	5 out of 42020 0.0118990956687292%	0.0206517
Molecular Function: zinc transporting ATPase activity (GO:0015633);	1 out of 175 0.571428571428571%	5 out of 42020 0.0118990956687292%	0.0206517
Molecular Function: aminopeptidase activity (GO:0004177);	2 out of 175 1.14285714285714%	57 out of 42020 0.135649690623513%	0.0236946
Molecular Function: catechol oxidase activity (GO:0004097);	1 out of 175 0.571428571428571%	7 out of 42020 0.0166587339362208%	0.0287931
Molecular Function: aspartic-type endopeptidase activity (GO:0004190);	4 out of 175 2.28571428571429%	286 out of 42020 0.680628272251309%	0.0321532
Molecular Function: RNA polymerase II regulatory region sequence-specific DNA binding (GO:0000977);	3 out of 175 1.71428571428571%	166 out of 42020 0.395049976201809%	0.0324601
Molecular Function: U3 snoRNA binding (GO:0034511);	1 out of 175 0.571428571428571%	8 out of 42020 0.0190385530699667%	0.0328385
Molecular Function: sialyltransferase activity (GO:0008373);	1 out of 175 0.571428571428571%	8 out of 42020 0.0190385530699667%	0.0328385
Molecular Function: hydrolase activity, acting on acid anhydrides (GO:0016817);	1 out of 175 0.571428571428571%	8 out of 42020 0.0190385530699667%	0.0328385
Molecular Function: tRNA-intron endonuclease activity (GO:0000213);	1 out of 175 0.571428571428571%	9 out of 42020 0.0214183722037125%	0.0368672
Molecular Function: protein phosphatase 2A binding (GO:0051721);	1 out of 175 0.571428571428571%	9 out of 42020 0.0214183722037125%	0.0368672
Molecular Function: alcohol dehydrogenase activity, zinc-dependent (GO:0004024);	1 out of 175 0.571428571428571%	9 out of 42020 0.0214183722037125%	0.0368672
Molecular Function: GTPase binding (GO:0051020);	1 out of 175 0.571428571428571%	10 out of 42020 0.0237981913374584%	0.0408792
Molecular Function: phosphatidate cytidylyltransferase activity (GO:0004605);	1 out of 175 0.571428571428571%	10 out of 42020 0.0237981913374584%	0.0408792
Molecular Function: proline-tRNA ligase activity (GO:0004827);	1 out of 175 0.571428571428571%	11 out of 42020 0.0261780104712042%	0.0448746
Molecular Function: nuclear export signal receptor activity (GO:0005049);	1 out of 175 0.571428571428571%	12 out of 42020 0.02855782960495%	0.0488535
Molecular Function: identical protein binding (GO:0042802);	3 out of 175 1.71428571428571%	198 out of 42020 0.471204188481675%	0.0502458
Molecular Function: GTP binding (GO:0005525);	6 out of 175 3.42857142857143%	646 out of 42020 1.53736316039981%	0.0541562
Molecular Function: metalloexopeptidase activity (GO:0008235);	1 out of 175 0.571428571428571%	14 out of 42020 0.0333174678724417%	0.0567618
Molecular Function: dolichyl-diphosphooligosaccharide-protein glycotransferase activity (GO:0004579);	1 out of 175 0.571428571428571%	14 out of 42020 0.0333174678724417%	0.0567618
Molecular Function: potassium ion transmembrane transporter activity (GO:0015079);	2 out of 175 1.14285714285714%	94 out of 42020 0.223702998572109%	0.0587637
Molecular Function: sigma factor activity (GO:0016987);	1 out of 175 0.571428571428571%	15 out of 42020 0.0356972870061875%	0.0606913
Molecular Function: alcohol dehydrogenase (NAD) activity (GO:0004022);	1 out of 175 0.571428571428571%	15 out of 42020 0.0356972870061875%	0.0606913
Molecular Function: threonine-tRNA ligase activity (GO:0004829);	1 out of 175 0.571428571428571%	15 out of 42020 0.0356972870061875%	0.0606913
Molecular Function: serine-type endopeptidase inhibitor activity (GO:0004867);	2 out of 175 1.14285714285714%	98 out of 42020 0.233222275107092%	0.0632224
Molecular Function: thiosulfate sulfurtransferase activity (GO:0004792);	1 out of 175 0.571428571428571%	16 out of 42020 0.0380771061399334%	0.0646047
Molecular Function: aspartic endopeptidase activity, intramembrane cleaving (GO:0042500);	1 out of 175 0.571428571428571%	17 out of 42020 0.0404569252736792%	0.0685018
Molecular Function: galactinol-sucrose galactosyltransferase activity (GO:0047274);	1 out of 175 0.571428571428571%	17 out of 42020 0.0404569252736792%	0.0685018
Molecular Function: SNAP receptor activity (GO:0005484);	2 out of 175 1.14285714285714%	104 out of 42020 0.247501189909567%	0.0701164
Molecular Function: tyrosine-tRNA ligase activity (GO:0004831);	1 out of 175 0.571428571428571%	18 out of 42020 0.042836744407425%	0.0723827
Molecular Function: ubiquitin-protein transferase activator activity (GO:0097027);	1 out of 175 0.571428571428571%	18 out of 42020 0.042836744407425%	0.0723827
Molecular Function: L-ascorbate peroxidase activity (GO:0016688);	1 out of 175 0.571428571428571%	18 out of 42020 0.042836744407425%	0.0723827
Molecular Function: anaphase-promoting complex binding (GO:0010997);	1 out of 175 0.571428571428571%	18 out of 42020 0.042836744407425%	0.0723827
Molecular Function: glycolipid binding (GO:0051861);	1 out of 175 0.571428571428571%	20 out of 42020 0.0475963826749167%	0.0800965
Molecular Function: transposase activity (GO:0004803);	1 out of 175 0.571428571428571%	20 out of 42020 0.0475963826749167%	0.0800965
Molecular Function: glycolipid transporter activity (GO:0017089);	1 out of 175 0.571428571428571%	20 out of 42020 0.0475963826749167%	0.0800965
Molecular Function: SNARE binding (GO:0000149);	2 out of 175 1.14285714285714%	115 out of 42020 0.273679200380771%	0.0833481
Molecular Function: enzyme regulator activity (GO:0030234);	1 out of 175 0.571428571428571%	21 out of 42020 0.0499762018086625%	0.0839294
Molecular Function: oxidoreductase activity, acting on paired donors, with oxidation of a pair of donors resulting in the reduction of molecular oxygen to two molecules of water (GO:0016717);	1 out of 175 0.571428571428571%	21 out of 42020 0.0499762018086625%	0.0839294
Molecular Function: hydrogen ion transmembrane transporter activity (GO:0015078);	1 out of 175 0.571428571428571%	21 out of 42020 0.0499762018086625%	0.0839294
Molecular Function: cation-transporting ATPase activity (GO:0019829);	1 out of 175 0.571428571428571%	22 out of 42020 0.0523560209424084%	0.0877465
Molecular Function: manganese ion binding (GO:0030145);	2 out of 175 1.14285714285714%	124 out of 42020 0.295097572584484%	0.0946896
Molecular Function: carbon-sulfur lyase activity (GO:0016846);	1 out of 175 0.571428571428571%	24 out of 42020 0.0571156592099%	0.0953332
Molecular Function: glucose-1-phosphate adenylyltransferase activity (GO:0008878);	1 out of 175 0.571428571428571%	26 out of 42020 0.0618752974773917%	0.102857
Molecular Function: secondary active sulfate transmembrane transporter activity (GO:0008271);	1 out of 175 0.571428571428571%	29 out of 42020 0.0690147548786292%	0.114027
Molecular Function: translation elongation factor activity (GO:0003746);	2 out of 175 1.14285714285714%	140 out of 42020 0.333174678724417%	0.11584
Molecular Function: aminoacyl-tRNA editing activity (GO:0002161);	1 out of 175 0.571428571428571%	30 out of 42020 0.0713945740123751%	0.117719
Molecular Function: solute:proton antiporter activity (GO:0015299);	1 out of 175 0.571428571428571%	31 out of 42020 0.0737743931461209%	0.121396
Molecular Function: nucleic acid binding (GO:0003676);	10 out of 175 5.71428571428571%	1596 out of 42020 3.79819133745835%	0.130965
Molecular Function: phosphatidate phosphatase activity (GO:0008195);	1 out of 175 0.571428571428571%	35 out of 42020 0.0832936696811042%	0.135953
Molecular Function: glutathione transferase activity (GO:0004364);	3 out of 175 1.71428571428571%	312 out of 42020 0.742503569728701%	0.1418
Molecular Function: RNA polymerase II transcription cofactor activity (GO:0001104);	1 out of 175 0.571428571428571%	37 out of 42020 0.0880533079485959%	0.143141
Molecular Function: ion binding (GO:0043167);	2 out of 175 1.14285714285714%	161 out of 42020 0.383150880533079%	0.145166
Molecular Function: RNA-DNA hybrid ribonuclease activity (GO:0004523);	1 out of 175 0.571428571428571%	40 out of 42020 0.0951927653498334%	0.153811
Molecular Function: DNA binding (GO:0003677);	18 out of 175 10.2857142857143%	3330 out of 42020 7.92479771537363%	0.154022
Molecular Function: ARF guanyl-nucleotide exchange factor activity (GO:0005086);	1 out of 175 0.571428571428571%	41 out of 42020 0.0975725844835792%	0.157339
Molecular Function: ubiquitin-protein transferase activity (GO:0004842);	4 out of 175 2.28571428571429%	506 out of 42020 1.20418848167539%	0.161355
Molecular Function: sugar transmembrane transporter activity (GO:0051119);	1 out of 175 0.571428571428571%	43 out of 42020 0.102332222751071%	0.16435
Molecular Function: proteasome-activating ATPase activity (GO:0036402);	1 out of 175 0.571428571428571%	43 out of 42020 0.102332222751071%	0.16435
Molecular Function: GTPase activity (GO:0003924);	3 out of 175 1.71428571428571%	335 out of 42020 0.797239409804855%	0.16444
Molecular Function: carboxylic ester hydrolase activity (GO:0052689);	1 out of 175 0.571428571428571%	47 out of 42020 0.111851499286054%	0.178199
Molecular Function: calcium-transporting ATPase activity (GO:0005388);	1 out of 175 0.571428571428571%	48 out of 42020 0.1142313184198%	0.181625
Molecular Function: DNA-dependent ATPase activity (GO:0008094);	1 out of 175 0.571428571428571%	49 out of 42020 0.116611137553546%	0.185037
Molecular Function: terpene synthase activity (GO:0010333);	1 out of 175 0.571428571428571%	52 out of 42020 0.123750594954783%	0.195189
Molecular Function: guiding stereospecific synthesis activity (GO:0042349);	1 out of 175 0.571428571428571%	53 out of 42020 0.126130414088529%	0.198545
Molecular Function: oxidoreductase activity, acting on single donors with incorporation of molecular oxygen, incorporation of two atoms of oxygen (GO:0016702);	1 out of 175 0.571428571428571%	60 out of 42020 0.14278914802475%	0.22165
Molecular Function: TBP-class protein binding (GO:0017025);	1 out of 175 0.571428571428571%	60 out of 42020 0.14278914802475%	0.22165
Molecular Function: pectinesterase inhibitor activity (GO:0046910);	1 out of 175 0.571428571428571%	62 out of 42020 0.147548786292242%	0.228129
Molecular Function: 1,3-beta-D-glucan synthase activity (GO:0003843);	1 out of 175 0.571428571428571%	64 out of 42020 0.152308424559733%	0.234554
Molecular Function: phospholipid-translocating ATPase activity (GO:0004012);	1 out of 175 0.571428571428571%	65 out of 42020 0.154688243693479%	0.237747
Molecular Function: voltage-gated potassium channel activity (GO:0005249);	1 out of 175 0.571428571428571%	66 out of 42020 0.157068062827225%	0.240927
Molecular Function: Ran GTPase binding (GO:0008536);	1 out of 175 0.571428571428571%	67 out of 42020 0.159447881960971%	0.244093
Molecular Function: protein-cysteine S-palmitoyltransferase activity (GO:0019706);	1 out of 175 0.571428571428571%	70 out of 42020 0.166587339362208%	0.253513
Molecular Function: galactosyltransferase activity (GO:0008378);	1 out of 175 0.571428571428571%	73 out of 42020 0.173726796763446%	0.262817
Molecular Function: aspartyl esterase activity (GO:0045330);	1 out of 175 0.571428571428571%	75 out of 42020 0.178486435030938%	0.268955
Molecular Function: kinase activity (GO:0016301);	5 out of 175 2.85714285714286%	836 out of 42020 1.98952879581152%	0.269893
Molecular Function: threonine-type endopeptidase activity (GO:0004298);	1 out of 175 0.571428571428571%	76 out of 42020 0.180866254164683%	0.272005
Molecular Function: dioxygenase activity (GO:0051213);	2 out of 175 1.14285714285714%	249 out of 42020 0.592574964302713%	0.277915
Molecular Function: DNA-directed RNA polymerase activity (GO:0003899);	1 out of 175 0.571428571428571%	79 out of 42020 0.188005711565921%	0.281079
Molecular Function: ATP-dependent peptidase activity (GO:0004176);	1 out of 175 0.571428571428571%	85 out of 42020 0.202284626368396%	0.298892
Molecular Function: binding (GO:0005488);	4 out of 175 2.28571428571429%	691 out of 42020 1.64445502141837%	0.325114
Molecular Function: pectinesterase activity (GO:0030599);	1 out of 175 0.571428571428571%	97 out of 42020 0.230842455973346%	0.333211
Molecular Function: peptidase activity (GO:0008233);	2 out of 175 1.14285714285714%	300 out of 42020 0.713945740123751%	0.355652
Molecular Function: damaged DNA binding (GO:0003684);	1 out of 175 0.571428571428571%	106 out of 42020 0.252260828177059%	0.35785
Molecular Function: cellulose synthase (UDP-forming) activity (GO:0016760);	1 out of 175 0.571428571428571%	110 out of 42020 0.261780104712042%	0.368508
Molecular Function: polysaccharide binding (GO:0030247);	2 out of 175 1.14285714285714%	309 out of 42020 0.735364112327463%	0.369108
Molecular Function: transporter activity (GO:0005215);	3 out of 175 1.71428571428571%	542 out of 42020 1.28986197049024%	0.393176
Molecular Function: transferase activity, transferring acyl groups other than amino-acyl groups (GO:0016747);	2 out of 175 1.14285714285714%	327 out of 42020 0.778200856734888%	0.395678
Molecular Function: methyltransferase activity (GO:0008168);	2 out of 175 1.14285714285714%	329 out of 42020 0.78296049500238%	0.3986
Molecular Function: oxidoreductase activity, acting on paired donors, with incorporation or reduction of molecular oxygen (GO:0016705);	2 out of 175 1.14285714285714%	333 out of 42020 0.792479771537363%	0.404423
Molecular Function: nucleotide binding (GO:0000166);	7 out of 175 4%	1469 out of 42020 3.49595430747263%	0.412982
Molecular Function: monooxygenase activity (GO:0004497);	2 out of 175 1.14285714285714%	341 out of 42020 0.81151832460733%	0.41599
Molecular Function: zinc ion binding (GO:0008270);	13 out of 175 7.42857142857143%	2892 out of 42020 6.88243693479296%	0.429226
Molecular Function: metal ion binding (GO:0046872);	12 out of 175 6.85714285714286%	2697 out of 42020 6.41837220371252%	0.449357
Molecular Function: lyase activity (GO:0016829);	1 out of 175 0.571428571428571%	144 out of 42020 0.3426939552594%	0.452281
Molecular Function: quercetin 7-O-glucosyltransferase activity (GO:0080044);	2 out of 175 1.14285714285714%	370 out of 42020 0.880533079485959%	0.456938
Molecular Function: quercetin 3-O-glucosyltransferase activity (GO:0080043);	2 out of 175 1.14285714285714%	370 out of 42020 0.880533079485959%	0.456938
Molecular Function: drug transmembrane transporter activity (GO:0015238);	1 out of 175 0.571428571428571%	156 out of 42020 0.37125178486435%	0.479129
Molecular Function: magnesium ion binding (GO:0000287);	2 out of 175 1.14285714285714%	387 out of 42020 0.920990004759638%	0.480167
Molecular Function: peptidyl-prolyl cis-trans isomerase activity (GO:0003755);	1 out of 175 0.571428571428571%	160 out of 42020 0.380771061399334%	0.487785
Molecular Function: serine-type carboxypeptidase activity (GO:0004185);	1 out of 175 0.571428571428571%	165 out of 42020 0.392670157068063%	0.498403
Molecular Function: sequence-specific DNA binding transcription factor activity (GO:0003700);	6 out of 175 3.42857142857143%	1367 out of 42020 3.25321275583056%	0.506021
Molecular Function: heme binding (GO:0020037);	5 out of 175 2.85714285714286%	1151 out of 42020 2.73917182294146%	0.524872
Molecular Function: amino acid transmembrane transporter activity (GO:0015171);	1 out of 175 0.571428571428571%	183 out of 42020 0.435506901475488%	0.534848
Molecular Function: transition metal ion binding (GO:0046914);	1 out of 175 0.571428571428571%	184 out of 42020 0.437886720609234%	0.536794
Molecular Function: hydrolase activity, acting on ester bonds (GO:0016788);	2 out of 175 1.14285714285714%	444 out of 42020 1.05663969538315%	0.553443
Molecular Function: chromatin binding (GO:0003682);	1 out of 175 0.571428571428571%	209 out of 42020 0.49738219895288%	0.582891
Molecular Function: antiporter activity (GO:0015297);	1 out of 175 0.571428571428571%	210 out of 42020 0.499762018086625%	0.584636
Molecular Function: protein dimerization activity (GO:0046983);	3 out of 175 1.71428571428571%	751 out of 42020 1.78724416944312%	0.607479
Molecular Function: protein heterodimerization activity (GO:0046982);	1 out of 175 0.571428571428571%	228 out of 42020 0.54259876249405%	0.614847
Molecular Function: RNA binding (GO:0003723);	5 out of 175 2.85714285714286%	1288 out of 42020 3.06520704426464%	0.62481
Molecular Function: ATP-dependent RNA helicase activity (GO:0004004);	1 out of 175 0.571428571428571%	255 out of 42020 0.606853879105188%	0.656115
Molecular Function: pyridoxal phosphate binding (GO:0030170);	1 out of 175 0.571428571428571%	276 out of 42020 0.656830080913851%	0.685146
Molecular Function: translation initiation factor activity (GO:0003743);	1 out of 175 0.571428571428571%	292 out of 42020 0.694907187053784%	0.705617
Molecular Function: calmodulin binding (GO:0005516);	1 out of 175 0.571428571428571%	319 out of 42020 0.759162303664921%	0.737205
Molecular Function: ATPase activity, coupled to transmembrane movement of substances (GO:0042626);	1 out of 175 0.571428571428571%	321 out of 42020 0.763921941932413%	0.739406
Molecular Function: serine-type endopeptidase activity (GO:0004252);	1 out of 175 0.571428571428571%	324 out of 42020 0.771061399333651%	0.742674
Molecular Function: protein binding (GO:0005515);	1 out of 175 0.571428571428571%	333 out of 42020 0.792479771537363%	0.752233
Molecular Function: catalytic activity (GO:0003824);	2 out of 175 1.14285714285714%	651 out of 42020 1.54926225606854%	0.756409
Molecular Function: hydrolase activity, hydrolyzing O-glycosyl compounds (GO:0004553);	1 out of 175 0.571428571428571%	343 out of 42020 0.816277962874821%	0.762441
Molecular Function: carbohydrate binding (GO:0030246);	1 out of 175 0.571428571428571%	347 out of 42020 0.825797239409805%	0.766406
Molecular Function: peroxidase activity (GO:0004601);	1 out of 175 0.571428571428571%	391 out of 42020 0.930509281294622%	0.805909
Molecular Function: structural constituent of ribosome (GO:0003735);	3 out of 175 1.71428571428571%	1038 out of 42020 2.47025226082818%	0.809688
Molecular Function: electron carrier activity (GO:0009055);	1 out of 175 0.571428571428571%	399 out of 42020 0.949547834364588%	0.812342
Molecular Function: iron ion binding (GO:0005506);	3 out of 175 1.71428571428571%	1060 out of 42020 2.52260828177059%	0.820793
Molecular Function: oxidoreductase activity, acting on paired donors, with incorporation or reduction of molecular oxygen, NAD(P)H as one donor, and incorporation of one atom of oxygen (GO:0016709);	1 out of 175 0.571428571428571%	441 out of 42020 1.04950023798191%	0.842792
Molecular Function: oxidoreductase activity (GO:0016491);	2 out of 175 1.14285714285714%	810 out of 42020 1.92765349833413%	0.853335
Molecular Function: sequence-specific DNA binding (GO:0043565);	2 out of 175 1.14285714285714%	838 out of 42020 1.99428843407901%	0.866254
Molecular Function: protein serine/threonine kinase activity (GO:0004674);	6 out of 175 3.42857142857143%	2172 out of 42020 5.16896715849595%	0.893845
Molecular Function: transferase activity (GO:0016740);	1 out of 175 0.571428571428571%	538 out of 42020 1.28034269395526%	0.895626
Molecular Function: ATP binding (GO:0005524);	20 out of 175 11.4285714285714%	6201 out of 42020 14.7572584483579%	0.915497
Molecular Function: hydrolase activity (GO:0016787);	2 out of 175 1.14285714285714%	1044 out of 42020 2.48453117563065%	0.933558
Molecular Function: protein kinase activity (GO:0004672);	2 out of 175 1.14285714285714%	1075 out of 42020 2.55830556877677%	0.940367
Molecular Function: calcium ion binding (GO:0005509);	1 out of 175 0.571428571428571%	721 out of 42020 1.71584959543075%	0.951932

## Sheet: Table S6
Table S6. KEGG enrichment analysis of the DEGs between the two parents (T01 vs. T02)
KEGG pathway	ko id	Cluterfrequency	Genome frequency	q value
Other glycan degradation	ko00511	5 out of 187 2.67379679144385%	11 out of 2046 0.537634408602151%	0.00176945
Phenylpropanoid biosynthesis	ko00940	11 out of 187 5.88235294117647%	60 out of 2046 2.93255131964809%	0.0174673
Phenylalanine metabolism	ko00360	9 out of 187 4.81283422459893%	53 out of 2046 2.59042033235582%	0.0472716
Homologous recombination	ko03440	9 out of 187 4.81283422459893%	53 out of 2046 2.59042033235582%	0.0472716
Mismatch repair	ko03430	8 out of 187 4.27807486631016%	50 out of 2046 2.44379276637341%	0.0798847
Glucosinolate biosynthesis	ko00966	1 out of 187 0.53475935828877%	1 out of 2046 0.0488758553274682%	0.0913978
Phagosome	ko04145	6 out of 187 3.20855614973262%	38 out of 2046 1.85728250244379%	0.127077
Steroid biosynthesis	ko00100	4 out of 187 2.13903743315508%	22 out of 2046 1.0752688172043%	0.134815
Cyanoamino acid metabolism	ko00460	3 out of 187 1.60427807486631%	15 out of 2046 0.733137829912023%	0.151279
Citrate cycle (TCA cycle)	ko00020	4 out of 187 2.13903743315508%	23 out of 2046 1.12414467253177%	0.152199
Nucleotide excision repair	ko03420	8 out of 187 4.27807486631016%	58 out of 2046 2.83479960899316%	0.153906
Nitrogen metabolism	ko00910	1 out of 187 0.53475935828877%	2 out of 2046 0.0977517106549365%	0.174483
DNA replication	ko03030	10 out of 187 5.3475935828877%	79 out of 2046 3.86119257086999%	0.179082
Glutathione metabolism	ko00480	9 out of 187 4.81283422459893%	70 out of 2046 3.42130987292278%	0.183782
Carbon metabolism	ko01200	12 out of 187 6.41711229946524%	99 out of 2046 4.83870967741935%	0.187209
Glycosaminoglycan degradation	ko00531	2 out of 187 1.06951871657754%	9 out of 2046 0.439882697947214%	0.195635
Ribosome	ko03010	10 out of 187 5.3475935828877%	85 out of 2046 4.1544477028348%	0.244281
Proteasome	ko03050	4 out of 187 2.13903743315508%	28 out of 2046 1.36852394916911%	0.24944
Photosynthesis	ko00195	1 out of 187 0.53475935828877%	3 out of 2046 0.146627565982405%	0.250007
Plant-pathogen interaction	ko04626	9 out of 187 4.81283422459893%	76 out of 2046 3.71456500488759%	0.254207
Amino sugar and nucleotide sugar metabolism	ko00520	6 out of 187 3.20855614973262%	47 out of 2046 2.29716520039101%	0.255136
Sphingolipid metabolism	ko00600	2 out of 187 1.06951871657754%	11 out of 2046 0.537634408602151%	0.265946
Carbon fixation in photosynthetic organisms	ko00710	4 out of 187 2.13903743315508%	29 out of 2046 1.41739980449658%	0.270362
Glycolysis / Gluconeogenesis	ko00010	6 out of 187 3.20855614973262%	49 out of 2046 2.39491691104594%	0.287563
Glycerophospholipid metabolism	ko00564	5 out of 187 2.67379679144385%	41 out of 2046 2.0039100684262%	0.318655
Glyoxylate and dicarboxylate metabolism	ko00630	3 out of 187 1.60427807486631%	22 out of 2046 1.0752688172043%	0.326044
Porphyrin and chlorophyll metabolism	ko00860	3 out of 187 1.60427807486631%	22 out of 2046 1.0752688172043%	0.326044
Propanoate metabolism	ko00640	2 out of 187 1.06951871657754%	13 out of 2046 0.635386119257087%	0.336318
Plant hormone signal transduction	ko04075	9 out of 187 4.81283422459893%	84 out of 2046 4.10557184750733%	0.358928
SNARE interactions in vesicular transport	ko04130	2 out of 187 1.06951871657754%	14 out of 2046 0.684261974584555%	0.370823
One carbon pool by folate	ko00670	1 out of 187 0.53475935828877%	5 out of 2046 0.244379276637341%	0.381051
Pentose phosphate pathway	ko00030	2 out of 187 1.06951871657754%	16 out of 2046 0.782013685239492%	0.437491
Sesquiterpenoid and triterpenoid biosynthesis	ko00909	1 out of 187 0.53475935828877%	6 out of 2046 0.293255131964809%	0.43776
Synthesis and degradation of ketone bodies	ko00072	1 out of 187 0.53475935828877%	6 out of 2046 0.293255131964809%	0.43776
Phosphatidylinositol signaling system	ko04070	3 out of 187 1.60427807486631%	27 out of 2046 1.31964809384164%	0.454312
Spliceosome	ko03040	10 out of 187 5.3475935828877%	102 out of 2046 4.98533724340176%	0.45779
Pyruvate metabolism	ko00620	4 out of 187 2.13903743315508%	38 out of 2046 1.85728250244379%	0.463245
Oxidative phosphorylation	ko00190	5 out of 187 2.67379679144385%	49 out of 2046 2.39491691104594%	0.469077
Stilbenoid, diarylheptanoid and gingerol biosynthesis	ko00945	1 out of 187 0.53475935828877%	7 out of 2046 0.342130987292278%	0.489299
Tryptophan metabolism	ko00380	1 out of 187 0.53475935828877%	7 out of 2046 0.342130987292278%	0.489299
beta-Alanine metabolism	ko00410	2 out of 187 1.06951871657754%	18 out of 2046 0.879765395894428%	0.50017
Lysine degradation	ko00310	2 out of 187 1.06951871657754%	18 out of 2046 0.879765395894428%	0.50017
Ribosome biogenesis in eukaryotes	ko03008	6 out of 187 3.20855614973262%	62 out of 2046 3.03030303030303%	0.506363
Cutin, suberine and wax biosynthesis	ko00073	1 out of 187 0.53475935828877%	8 out of 2046 0.391006842619746%	0.536136
ABC transporters	ko02010	1 out of 187 0.53475935828877%	8 out of 2046 0.391006842619746%	0.536136
Flavonoid biosynthesis	ko00941	2 out of 187 1.06951871657754%	20 out of 2046 0.977517106549365%	0.558219
Sulfur relay system	ko04122	1 out of 187 0.53475935828877%	9 out of 2046 0.439882697947214%	0.578699
Non-homologous end-joining	ko03450	1 out of 187 0.53475935828877%	9 out of 2046 0.439882697947214%	0.578699
Starch and sucrose metabolism	ko00500	6 out of 187 3.20855614973262%	67 out of 2046 3.27468230694037%	0.585326
Peroxisome	ko04146	4 out of 187 2.13903743315508%	45 out of 2046 2.19941348973607%	0.600691
Sulfur metabolism	ko00920	1 out of 187 0.53475935828877%	10 out of 2046 0.488758553274682%	0.617375
Valine, leucine and isoleucine biosynthesis	ko00290	1 out of 187 0.53475935828877%	10 out of 2046 0.488758553274682%	0.617375
Basal transcription factors	ko03022	3 out of 187 1.60427807486631%	35 out of 2046 1.71065493646139%	0.633976
Butanoate metabolism	ko00650	1 out of 187 0.53475935828877%	11 out of 2046 0.537634408602151%	0.652518
Glycerolipid metabolism	ko00561	2 out of 187 1.06951871657754%	24 out of 2046 1.17302052785924%	0.659475
RNA polymerase	ko03020	2 out of 187 1.06951871657754%	24 out of 2046 1.17302052785924%	0.659475
RNA transport	ko03013	7 out of 187 3.74331550802139%	85 out of 2046 4.1544477028348%	0.673374
2-Oxocarboxylic acid metabolism	ko01210	2 out of 187 1.06951871657754%	25 out of 2046 1.22189638318671%	0.681706
Biosynthesis of amino acids	ko01230	7 out of 187 3.74331550802139%	86 out of 2046 4.20332355816227%	0.685572
Valine, leucine and isoleucine degradation	ko00280	2 out of 187 1.06951871657754%	26 out of 2046 1.27077223851417%	0.702742
Terpenoid backbone biosynthesis	ko00900	3 out of 187 1.60427807486631%	39 out of 2046 1.90615835777126%	0.70702
Purine metabolism	ko00230	7 out of 187 3.74331550802139%	88 out of 2046 4.3010752688172%	0.709098
Regulation of autophagy	ko04140	1 out of 187 0.53475935828877%	13 out of 2046 0.635386119257087%	0.713459
Isoquinoline alkaloid biosynthesis	ko00950	1 out of 187 0.53475935828877%	13 out of 2046 0.635386119257087%	0.713459
Pyrimidine metabolism	ko00240	6 out of 187 3.20855614973262%	78 out of 2046 3.81231671554252%	0.733053
Cysteine and methionine metabolism	ko00270	2 out of 187 1.06951871657754%	29 out of 2046 1.41739980449658%	0.759024
Alanine, aspartate and glutamate metabolism	ko00250	1 out of 187 0.53475935828877%	15 out of 2046 0.733137829912023%	0.76376
Tropane, piperidine and pyridine alkaloid biosynthesis	ko00960	1 out of 187 0.53475935828877%	15 out of 2046 0.733137829912023%	0.76376
Protein processing in endoplasmic reticulum	ko04141	8 out of 187 4.27807486631016%	106 out of 2046 5.18084066471163%	0.770032
Glycine, serine and threonine metabolism	ko00260	2 out of 187 1.06951871657754%	30 out of 2046 1.46627565982405%	0.775637
Ascorbate and aldarate metabolism	ko00053	1 out of 187 0.53475935828877%	16 out of 2046 0.782013685239492%	0.785511
Carotenoid biosynthesis	ko00906	1 out of 187 0.53475935828877%	16 out of 2046 0.782013685239492%	0.785511
Fructose and mannose metabolism	ko00051	1 out of 187 0.53475935828877%	16 out of 2046 0.782013685239492%	0.785511
Pentose and glucuronate interconversions	ko00040	1 out of 187 0.53475935828877%	17 out of 2046 0.83088954056696%	0.80527
Inositol phosphate metabolism	ko00562	1 out of 187 0.53475935828877%	18 out of 2046 0.879765395894428%	0.823217
Biosynthesis of unsaturated fatty acids	ko01040	1 out of 187 0.53475935828877%	19 out of 2046 0.928641251221896%	0.839518
Ubiquitin mediated proteolysis	ko04120	4 out of 187 2.13903743315508%	63 out of 2046 3.0791788856305%	0.843138
N-Glycan biosynthesis	ko00510	1 out of 187 0.53475935828877%	20 out of 2046 0.977517106549365%	0.854323
Glycosylphosphatidylinositol(GPI)-anchor biosynthesis	ko00563	1 out of 187 0.53475935828877%	21 out of 2046 1.02639296187683%	0.867769
Arginine and proline metabolism	ko00330	1 out of 187 0.53475935828877%	22 out of 2046 1.0752688172043%	0.87998
mRNA surveillance pathway	ko03015	2 out of 187 1.06951871657754%	40 out of 2046 1.95503421309873%	0.893713
Galactose metabolism	ko00052	1 out of 187 0.53475935828877%	26 out of 2046 1.27077223851417%	0.918583
Fatty acid biosynthesis	ko00061	1 out of 187 0.53475935828877%	26 out of 2046 1.27077223851417%	0.918583
Tyrosine metabolism	ko00350	1 out of 187 0.53475935828877%	26 out of 2046 1.27077223851417%	0.918583
Base excision repair	ko03410	1 out of 187 0.53475935828877%	27 out of 2046 1.31964809384164%	0.92612
RNA degradation	ko03018	3 out of 187 1.60427807486631%	61 out of 2046 2.98142717497556%	0.928844
Fatty acid degradation	ko00071	1 out of 187 0.53475935828877%	28 out of 2046 1.36852394916911%	0.932963
Fatty acid metabolism	ko01212	2 out of 187 1.06951871657754%	47 out of 2046 2.29716520039101%	0.938751
Endocytosis	ko04144	2 out of 187 1.06951871657754%	50 out of 2046 2.44379276637341%	0.951909
Aminoacyl-tRNA biosynthesis	ko00970	2 out of 187 1.06951871657754%	55 out of 2046 2.68817204301075%	0.96807

## Sheet: Table S7
Table S7. KEGG enrichment analysis of the DEGs between the resistant bulk and the susceptible bulk (T03 vs. T04)
KEGG pathway	ko id	Cluterfrequency	Genome frequency	q value
Valine, leucine and isoleucine degradation	ko00280	3 out of 48 6.25%	26 out of 2046 1.27077223851417%	0.0215787
Proteasome	ko03050	3 out of 48 6.25%	28 out of 2046 1.36852394916911%	0.0263149
Propanoate metabolism	ko00640	2 out of 48 4.16666666666667%	13 out of 2046 0.635386119257087%	0.0356605
beta-Alanine metabolism	ko00410	2 out of 48 4.16666666666667%	18 out of 2046 0.879765395894428%	0.0649595
Aminoacyl-tRNA biosynthesis	ko00970	3 out of 48 6.25%	55 out of 2046 2.68817204301075%	0.136388
Stilbenoid, diarylheptanoid and gingerol biosynthesis	ko00945	1 out of 48 2.08333333333333%	7 out of 2046 0.342130987292278%	0.153315
Sulfur relay system	ko04122	1 out of 48 2.08333333333333%	9 out of 2046 0.439882697947214%	0.192719
Basal transcription factors	ko03022	2 out of 48 4.16666666666667%	35 out of 2046 1.71065493646139%	0.197375
Spliceosome	ko03040	4 out of 48 8.33333333333333%	102 out of 2046 4.98533724340176%	0.214802
Glutathione metabolism	ko00480	3 out of 48 6.25%	70 out of 2046 3.42130987292278%	0.224688
Protein processing in endoplasmic reticulum	ko04141	4 out of 48 8.33333333333333%	106 out of 2046 5.18084066471163%	0.235124
Plant-pathogen interaction	ko04626	3 out of 48 6.25%	76 out of 2046 3.71456500488759%	0.262847
SNARE interactions in vesicular transport	ko04130	1 out of 48 2.08333333333333%	14 out of 2046 0.684261974584555%	0.28354
alpha-Linolenic acid metabolism	ko00592	1 out of 48 2.08333333333333%	14 out of 2046 0.684261974584555%	0.28354
Amino sugar and nucleotide sugar metabolism	ko00520	2 out of 48 4.16666666666667%	47 out of 2046 2.29716520039101%	0.302699
Plant hormone signal transduction	ko04075	3 out of 48 6.25%	84 out of 2046 4.10557184750733%	0.314934
Fructose and mannose metabolism	ko00051	1 out of 48 2.08333333333333%	16 out of 2046 0.782013685239492%	0.316997
Ascorbate and aldarate metabolism	ko00053	1 out of 48 2.08333333333333%	16 out of 2046 0.782013685239492%	0.316997
Glycolysis / Gluconeogenesis	ko00010	2 out of 48 4.16666666666667%	49 out of 2046 2.39491691104594%	0.320258
Pentose and glucuronate interconversions	ko00040	1 out of 48 2.08333333333333%	17 out of 2046 0.83088954056696%	0.333147
Biosynthesis of unsaturated fatty acids	ko01040	1 out of 48 2.08333333333333%	19 out of 2046 0.928641251221896%	0.364333
N-Glycan biosynthesis	ko00510	1 out of 48 2.08333333333333%	20 out of 2046 0.977517106549365%	0.379386
Protein export	ko03060	1 out of 48 2.08333333333333%	20 out of 2046 0.977517106549365%	0.379386
Ubiquinone and other terpenoid-quinone biosynthesis	ko00130	1 out of 48 2.08333333333333%	22 out of 2046 1.0752688172043%	0.408451
Arginine and proline metabolism	ko00330	1 out of 48 2.08333333333333%	22 out of 2046 1.0752688172043%	0.408451
Carbon metabolism	ko01200	3 out of 48 6.25%	99 out of 2046 4.83870967741935%	0.412912
Ubiquitin mediated proteolysis	ko04120	2 out of 48 4.16666666666667%	63 out of 2046 3.0791788856305%	0.439123
Tyrosine metabolism	ko00350	1 out of 48 2.08333333333333%	26 out of 2046 1.27077223851417%	0.462641
Galactose metabolism	ko00052	1 out of 48 2.08333333333333%	26 out of 2046 1.27077223851417%	0.462641
Starch and sucrose metabolism	ko00500	2 out of 48 4.16666666666667%	67 out of 2046 3.27468230694037%	0.471161
Fatty acid degradation	ko00071	1 out of 48 2.08333333333333%	28 out of 2046 1.36852394916911%	0.487881
Carbon fixation in photosynthetic organisms	ko00710	1 out of 48 2.08333333333333%	29 out of 2046 1.41739980449658%	0.500062
Ribosome	ko03010	2 out of 48 4.16666666666667%	85 out of 2046 4.1544477028348%	0.601266
Glycerophospholipid metabolism	ko00564	1 out of 48 2.08333333333333%	41 out of 2046 2.0039100684262%	0.62585
Peroxisome	ko04146	1 out of 48 2.08333333333333%	45 out of 2046 2.19941348973607%	0.660438
Fatty acid metabolism	ko01212	1 out of 48 2.08333333333333%	47 out of 2046 2.29716520039101%	0.676537
Phenylalanine metabolism	ko00360	1 out of 48 2.08333333333333%	53 out of 2046 2.59042033235582%	0.720481
Phenylpropanoid biosynthesis	ko00940	1 out of 48 2.08333333333333%	60 out of 2046 2.93255131964809%	0.764395
Ribosome biogenesis in eukaryotes	ko03008	1 out of 48 2.08333333333333%	62 out of 2046 3.03030303030303%	0.775649
Biosynthesis of amino acids	ko01230	1 out of 48 2.08333333333333%	86 out of 2046 4.20332355816227%	0.875793

## Sheet: Table S8
Table S8. Chromosome regions associated with smut disease resistance detected by ΔSNP-index method
Chromosome ID	Start	End	Size (Mb)	Gene number
Chr2A	31990500	32057741	0.07	13
Chr2A	32125729	32931127	0.81	40
Chr2A	33399260	34744344	1.35	45
Chr2A	35533479	40348100	4.81	183
Chr2A	42599265	42802440	0.2	6
Chr2B	39626146	41314143	1.69	86
Chr2B	42202976	42403336	0.2	5
Chr2B	44928738	44928738	0	1
Chr2B	46755040	47053312	0.3	9
Chr2B	50354060	52581191	2.23	35
Chr2C	27256	3618940	3.59	95
Chr2C	3814594	3814594	0	1
Chr2C	3876494	3876494	0	1
Chr2C	3907597	3924581	0.02	1
Chr2C	47009942	50069303	3.06	70
Chr2D	2644094	2644094	0	1
Chr2D	2884308	3417243	0.53	26
Chr2D	3419405	3759571	0.34	9
Chr2D	3905858	3937905	0.03	1
Chr2D	71737	2577633	2.51	75
Chr3D	52754622	52756171	0	2
Chr4B	22596551	22861718	0.27	11
Chr5B	68904827	70172982	1.27	25
Chr5B	79038813	79069481	0.03	2
Chr6A	95392121	96578905	1.19	26
Chr6A	96856677	105552294	8.7	136
Chr7B	29183725	29504192	0.32	6
Chr7C	70575029	71275978	0.7	13
Chr7C	71580112	71580112	0	1
Chr7C	71963174	73484567	1.52	43
Chr7C	73873531	74482586	0.61	22
Chr8C	15686738	15732165	0.05	2
Total	-	-	-	992

## Sheet: Table S9
Table S9. Chromosome regions associated with smut disease resistance detected by ED method
Chromosome ID	Start	End	Size (Mb)	Gene number
Chr1A	112769352	112769352	0	1
Chr1A	113020440	113626655	0.61	26
Chr5A	56519910	56567580	0.05	1
Chr5A	56878924	57104462	0.23	6
Chr5B	67784230	70172982	2.39	45
Chr5B	70798982	70799359	0	1
Chr5B	82479264	82512314	0.03	2
Chr5B	82663409	82933653	0.27	9
Chr6B	81306299	81306299	0	1
Chr6B	82174115	82749147	0.58	18
Chr6B	84032986	84187427	0.15	4
Chr6B	85794780	89827281	4.03	66
Chr7A	53667396	53744944	0.08	2
Chr7A	54896882	56041815	1.14	52
Chr7C	84875776	85719026	0.84	33
Total	-	-	-	267

## Sheet: Table S10
Table S10. Functional annotations of candidate genes
Gene ID	Homologous gene in A. thaliana	Conserved domains	Gene function
Sspon.05G0016790-2B	AT5G22260.1	PHD finger	PHD finger (PHD-ZFP)
Sspon.02G0015380-2B	-	ZnF_BED	BED zinc finger (BED-ZFP)
Sspon.02G0015310-2B	AT2G19560.1	PCI superfamily	ethylene response factor (ERF)
Sspon.02G0033080-2D	AT5G20920	eIF2B_5	eIF2b
Sspon.02G0039370-1B	AT4G23810.1	WRKY	WRKY53
Sspon.07G0019440-2C	AT4G38620.1	PLN03091 superfamily	MYB
Sspon.05G0028560-1T	AT1G09970	PLN00113	leucine-rich repeat receptor-like protein kinase (LRR-RLK)
Sspon.02G0016550-3C	AT1G09970	PLN00113	leucine-rich repeat receptor-like protein kinase (LRR-RLK)
Sspon.06G0017800-1A	AT1G09970	PLN00113 superfamily	leucine-rich repeat receptor-like protein kinase (LRR-RLK)
Sspon.02G0001430-4D	AT5G10270.1	STKc_CDK9_like	MAPK
Sspon.05G0018860-2B	AT5G49470.1	STKc_MAP3K-like	Raf-like
Sspon.05G0018890-2B	AT4G08500.1	PKc_like superfamily	MEK
Sspon.06G0009730-2B	AT1G11840	PLN02300	glyoxalase I 10 (GLYI10)
Sspon.04G0015180-3C	AT1G74700.1	RNaseZ_MBL-fold	glyoxalase II 21 (GLYII21)
Sspon.01G0050630-2D	AT4G35090	PLN02609	catalase 1 (CAT1)
Sspon.02G0012680-1A	AT5G66390.1	secretory_peroxidase	peroxidase (POD)
Sspon.02G0033060-3D	AT4G20780.	PTZ00184 superfamily	calmodulin like 42 (CML 42)
Sspon.02G0033090-3D	AT5G58380.1	CIPK_C	Calcineurin B-Like (CBL)-interacting protein kinase (CIPK)
Sspon.02G0013640-1A	AT2G30070.1	K_trans superfamily	potassium transporter (KUP )
Sspon.06G0018940-1A	AT3G22400.1	PLN02337 superfamily	lipoxygenase (LOX)
Sspon.07G0034410-1C	AT3G52780.1	PLN02533 superfamily	purple acid phosphatase (PAP)
Sspon.07G0015510-1A	AT5G02620.4	Ank_2	ankyrin-like (ANK)
Sspon.07G0015710-1A	AT5G43580.1	potato_inhibit	serine protease inhibitor (SPI)
Sspon.07G0015720-1A	AT5G43580.1	potato_inhibit	serine protease inhibitor (SPI)
Sspon.07G0015740-1A	AT5G43580.1	potato_inhibit	serine protease inhibitor (SPI)
Sspon.02G0015440-1P	AT1G65060	PLN03052 superfamily	4-coumarate:CoA ligase (4CL)
Sspon.02G0015150-2B	AT5G16150	MFS_GLUT_like	Glucose transporter (GLUT)
Sspon.02G0012880-1A	AT5G65420.1	CYCLIN_AtCycD-like_rpt1	cyclin-dependent kinase (CDK)
Sspon.05G0028630-1B	AT5G10270.1	STKc_CDK9_like	cyclin-dependent kinase (CDK)
Sspon.04G0005880-2B	AT4G13985.1	F-box	FBD-associated F-box protein
Sspon.05G0028590-1B	-	Uncharacterized conserved protein (DUF2363)	-
Sspon.02G0012080-1A	-	Tau95	-
Sspon.02G0012250-1A	AT2G31470.1	FBA_1 superfamily	F-box protein; drought tolerance repressor
Sspon.02G0012630-1A	AT5G64290.1	ArsB_NhaD_permease superfamily	dicarboxylate transporter (DiT)
Sspon.02G0012630-1P	AT5G64290.1	ArsB_NhaD_permease superfamily	dicarboxylate transporter (DiT)
Sspon.02G0012620-2P	AT4G09020.1	E_set_GDE_Isoamylase_N	isoamylase
Sspon.02G0012960-1A	AT5G64360	DnaJ superfamily	EMF1-Interacting Protein 9
Sspon.02G0013410-1A	AT3G48850.1	Mito_carr	mitochondrial phosphate transporter (MPT)
Sspon.02G0013450-1A	AT1G25290	Rhomboid	Rhomboid-like protein
Sspon.02G0013500-1A	AT2G30440.1	Peptidase_S26	plastidic type I signal peptidase 2B
Sspon.02G0013580-1A	AT1G14690	MAP65_ASE1 superfamily	microtubule-associated protein 65-7 (MAP 65-7)
Sspon.02G0013620-1A	-	-	-
Sspon.02G0013720-1A	AT5G13640	PLN02517 superfamily	phospholipid:diacylglycerol acyltransferase (PDAT)
Sspon.02G0014360-1P	AT5G57800.1	PLN02869 superfamily	fatty aldehyde decarbonylase
Sspon.02G0014440-1A	AT2G23890	5_nucleotid	5' nucleotidase
Sspon.02G0014460-1A	AT4G30550.1	GAT_1 superfamily	gamma-glutamyl peptidase
Sspon.02G0014630-1A	AT4G31890	arm	-
Sspon.02G0014860-1A	AT3G25710.1	bHLH_AtAIG1_like	basic helix-loop-helix 32 (BHLH 32)
Sspon.02G0014830-1A	AT1G18470	Tmemb_185A superfamily	-
Sspon.02G0015630-1A	-	-	-
Sspon.02G0015640-1T	AT1G70230.1	PC-Esterase	trichome birefringence like (TBL)
Sspon.02G0015190-2B	AT4G04320	MCD superfamily	malonyl-CoA decarboxylase (MLYCD)
Sspon.02G0015220-2B	AT5G38880.1	HAUS5	augmin subunit 5 (AUG 5)
Sspon.02G0015550-2B	AT4G38060	-	clavata complex interactor 2
Sspon.02G0015560-2B	AT4G09680	CTC1 superfamily	conserved telomere maintenance component 1 (CTC 1)
Sspon.02G0015570-2B	AT5G43500	HIG_1_N	actin-related protein 9 (ARP 9)
Sspon.02G0015980-2B	AT3G23070.1	CRS1_YhbY	CRM family member 3A
Sspon.02G0015990-2B	AT2G35160	SET superfamily	set domain-containing protein 9 (SGD 9)
Sspon.02G0016500-2B	AT2G01735.1	RING_Ubox superfamily	RING-finger protein for embryogenesis 1 (RIE 1)
Sspon.02G0017340-2B	AT3G52155	HP superfamily	-
Sspon.02G0017350-2B	AT1G79610.1	b_cpa1 superfamily	Na+/H+ antiporter (NHX)
Sspon.02G0017530-2B	AT5G47960.1	Rab11_like	Rab GTPase
Sspon.02G0017530-1P	AT5G47960.1	Rab11_like	Rab GTPase
Sspon.02G0017270-2B	AT4G25340.1	FKBP_C	FK506 binding protein 53
Sspon.02G0033930-1P	AT1G08980.1	Amidase superfamily	amidase 1 (AMI 1)
Sspon.02G0046310-1C	-	DUF1668	-
Sspon.02G0046320-1C	AT4G35560.1	WD40	DUO1-activated WD40 1
Sspon.02G0000460-3C	AT5G06460.1	Ube1 superfamily	ubiquitin activating enzyme 2 (UBA 2)
Sspon.02G0046380-1C	AT5G06310.1	hPOT1_OB1_like	protection of telomeres 1b (POT 1b)
Sspon.02G0000730-2C	AT5G21170	AMPK1_CBM	KIN β1
Sspon.02G0032960-2C	AT3G20050.1	chap_CCT_zeta	T-complex protein 1 (TCP 1)
Sspon.02G0000810-2C	AT2G11890.1	CYTH-like_Pase	Triphosphate Tunnel Metalloenzyme 3 (TTM 3)
Sspon.02G0028800-3C	AT1G09430.1	PLN02235	ATP-citrate lyase A3/A1 (ACLA-3/1)
Sspon.02G0016290-1P	AT5G15940	PRK06197 superfamily	dehydrogenase
Sspon.02G0016460-2C	AT1G01420	Glycosyltransferase_GTB-type superfamily	UDP-glucosyl transferase (UGT)
Sspon.02G0016290-3C	AT5G15940.1	NADB_Rossmann superfamily	-
Sspon.02G0038910-1P	AT1G70480.2	DUF220	-
Sspon.05G0005000-2C	AT1G01930.1	bVLRF1	-
Sspon.07G0019320-2D	AT1G70460.1	PKc_like superfamily	proline-rich extensin-like receptor kinase (PERK)
Sspon.02G0055170-1D	AT5G47040.1	Lon superfamily	Lon protease
Sspon.02G0046550-2D	AT3G06930	AdoMet_Mtases	protein arginine methyltransferase 4B (PRMT 4B)
Sspon.01G0009820-2P	AT2G47900	Tub	tubby like protein 3 (TLP 3)
Sspon.02G0001360-3D	AT5G18570.1	obgE	OBG-like protein
Sspon.02G0001090-3D	AT2G40435	bHLH_SF superfamily	-
Sspon.02G0033100-3D	-	-	-
Sspon.02G0033050-3D	AT2G48110.1	-	reduced epidermal fluorescence 1 (REF 1)
Sspon.04G0008930-2B	AT3G48470	Telomere_reg-2	embryo defective 2423 (EMB 2423)
Sspon.05G0018300-2B	AT4G14590.1	Ints3	embryo defective 2739 (EMB 2739)
Sspon.01G0009800-1P	-	-	-
Sspon.06G0017850-1A	AT3G05030	b_cpa1 superfamily	sodium hydrogen exchanger (NHX)
Sspon.06G0017950-1A	AT2G29330.1	NADB_Rossmann superfamily	tropinone reductase (TRI)
[truncated: 38 more rows]

[truncated: 2 more sheets: Table S11, Table S12]
